# Supplementary material for: A conserved zinc-binding site in Acinetobacter baumannii PBP2 required for elongasome-directed bacterial cell shape
Source: Proc Natl Acad Sci U S A. 2023 Feb 14;120(8):e2215237120. doi: 10.1073/pnas.2215237120 (PMC9974482; doi:10.1073/pnas.2215237120)
Supplement: Supplementary file 2 — Dataset S01 (XLSX) [file pnas.2215237120.sd01.xlsx]

## Sheet: Zn-PBP core sequences
List of PBPs containing the Zn-binding motif D-x(14)-D-x(5)-H-x(11)-S-C-[DN]
Entry (UniProtKB/ RefSeq/INSDC)	Protein name	Length	Organism	Organism ID	Taxonomic lineage (ALL)
A0A7V9CGL2	Peptidoglycan D,D-transpeptidase MrdA (EC 3.4.16.4) (Penicillin-binding protein 2) (PBP-2)	634	Burkholderiales bacterium	1891238	cellular organisms, Bacteria, Proteobacteria, Betaproteobacteria, Burkholderiales, unclassified Burkholderiales, Burkholderiales bacterium
A0A0R0LTQ4	Peptidoglycan D,D-transpeptidase MrdA (EC 3.4.16.4) (Penicillin-binding protein 2) (PBP-2)	638	Ferrovum sp. JA12	1356299	cellular organisms, Bacteria, Proteobacteria, Betaproteobacteria, Ferrovales, Ferrovaceae, Ferrovum, unclassified Ferrovum, Ferrovum sp. JA12
A0A2X0QZ42	Peptidoglycan D,D-transpeptidase MrdA (EC 3.4.16.4) (Penicillin-binding protein 2) (PBP-2)	634	Candidatus Nitrotoga fabula	2182327	cellular organisms, Bacteria, Proteobacteria, Betaproteobacteria, Nitrosomonadales, Gallionellaceae, Candidatus Nitrotoga, Candidatus Nitrotoga fabula
A0A2Z6GF80	Peptidoglycan D,D-transpeptidase MrdA (EC 3.4.16.4) (Penicillin-binding protein 2) (PBP-2)	648	Ferriphaselus amnicola	1188319	cellular organisms, Bacteria, Proteobacteria, Betaproteobacteria, Nitrosomonadales, Gallionellaceae, Ferriphaselus, Ferriphaselus amnicola
A0A139BR06	Peptidoglycan D,D-transpeptidase MrdA (EC 3.4.16.4) (Penicillin-binding protein 2) (PBP-2)	633	Candidatus Gallionella acididurans	1796491	cellular organisms, Bacteria, Proteobacteria, Betaproteobacteria, Nitrosomonadales, Gallionellaceae, Gallionella, Candidatus Gallionella acididurans
D9SDW7	Peptidoglycan D,D-transpeptidase MrdA (EC 3.4.16.4) (Penicillin-binding protein 2) (PBP-2)	644	Gallionella capsiferriformans (strain ES-2) (Gallionella ferruginea capsiferriformans (strain ES-2))	395494	cellular organisms, Bacteria, Proteobacteria, Betaproteobacteria, Nitrosomonadales, Gallionellaceae, Gallionella, Gallionella capsiferriformans, Gallionella capsiferriformans (strain ES-2) (Gallionella ferruginea capsiferriformans (strain ES-2))
A0A5B8D4P3	Peptidoglycan D,D-transpeptidase MrdA (EC 3.4.16.4) (Penicillin-binding protein 2) (PBP-2)	635	Candidatus Methylopumilus planktonicus	1581557	cellular organisms, Bacteria, Proteobacteria, Betaproteobacteria, Nitrosomonadales, Methylophilaceae, Candidatus Methylopumilus, Candidatus Methylopumilus planktonicus
A0A5B8DH22	Peptidoglycan D,D-transpeptidase MrdA (EC 3.4.16.4) (Penicillin-binding protein 2) (PBP-2)	635	Candidatus Methylopumilus rimovensis	2588535	cellular organisms, Bacteria, Proteobacteria, Betaproteobacteria, Nitrosomonadales, Methylophilaceae, Candidatus Methylopumilus, Candidatus Methylopumilus rimovensis
A0A0B7IWT1	Peptidoglycan D,D-transpeptidase MrdA (EC 3.4.16.4) (Penicillin-binding protein 2) (PBP-2)	640	Candidatus Methylopumilus turicensis	1581680	cellular organisms, Bacteria, Proteobacteria, Betaproteobacteria, Nitrosomonadales, Methylophilaceae, Candidatus Methylopumilus, Candidatus Methylopumilus turicensis
A0A5B8CYZ0	Peptidoglycan D,D-transpeptidase MrdA (EC 3.4.16.4) (Penicillin-binding protein 2) (PBP-2)	635	Candidatus Methylopumilus universalis	2588536	cellular organisms, Bacteria, Proteobacteria, Betaproteobacteria, Nitrosomonadales, Methylophilaceae, Candidatus Methylopumilus, Candidatus Methylopumilus universalis
Q1GYC8	Peptidoglycan D,D-transpeptidase MrdA (EC 3.4.16.4) (Penicillin-binding protein 2) (PBP-2)	645	Methylobacillus flagellatus (strain KT / ATCC 51484 / DSM 6875)	265072	cellular organisms, Bacteria, Proteobacteria, Betaproteobacteria, Nitrosomonadales, Methylophilaceae, Methylobacillus, Methylobacillus flagellatus, Methylobacillus flagellatus (strain KT / ATCC 51484 / DSM 6875)
A0A238XRV3	Peptidoglycan D,D-transpeptidase MrdA (EC 3.4.16.4) (Penicillin-binding protein 2) (PBP-2)	644	Methylobacillus rhizosphaerae	551994	cellular organisms, Bacteria, Proteobacteria, Betaproteobacteria, Nitrosomonadales, Methylophilaceae, Methylobacillus, Methylobacillus rhizosphaerae
A0A1G9EDC1	Peptidoglycan D,D-transpeptidase MrdA (EC 3.4.16.4) (Penicillin-binding protein 2) (PBP-2)	642	Methylophilus rhizosphaerae	492660	cellular organisms, Bacteria, Proteobacteria, Betaproteobacteria, Nitrosomonadales, Methylophilaceae, Methylophilus, Methylophilus rhizosphaerae
C6WT96	Peptidoglycan D,D-transpeptidase MrdA (EC 3.4.16.4) (Penicillin-binding protein 2) (PBP-2)	644	Methylotenera mobilis (strain JLW8 / ATCC BAA-1282 / DSM 17540)	583345	cellular organisms, Bacteria, Proteobacteria, Betaproteobacteria, Nitrosomonadales, Methylophilaceae, Methylotenera, Methylotenera mobilis, Methylotenera mobilis (strain JLW8 / ATCC BAA-1282 / DSM 17540)
D7DNG1	Peptidoglycan D,D-transpeptidase MrdA (EC 3.4.16.4) (Penicillin-binding protein 2) (PBP-2)	651	Methylotenera versatilis (strain 301)	666681	cellular organisms, Bacteria, Proteobacteria, Betaproteobacteria, Nitrosomonadales, Methylophilaceae, Methylotenera, Methylotenera versatilis, Methylotenera versatilis (strain 301)
C6XB03	Peptidoglycan D,D-transpeptidase MrdA (EC 3.4.16.4) (Penicillin-binding protein 2) (PBP-2)	643	Methylovorus glucosetrophus (strain SIP3-4)	582744	cellular organisms, Bacteria, Proteobacteria, Betaproteobacteria, Nitrosomonadales, Methylophilaceae, Methylovorus, Methylovorus glucosotrophus, Methylovorus glucosetrophus (strain SIP3-4)
A0A2R5FAM0	Peptidoglycan D,D-transpeptidase MrdA (EC 3.4.16.4) (Penicillin-binding protein 2) (PBP-2)	633	Novimethylophilus kurashikiensis	1825523	cellular organisms, Bacteria, Proteobacteria, Betaproteobacteria, Nitrosomonadales, Methylophilaceae, Novimethylophilus, Novimethylophilus kurashikiensis
A0A3N0UU49	Peptidoglycan D,D-transpeptidase MrdA (EC 3.4.16.4) (Penicillin-binding protein 2) (PBP-2)	643	Pseudomethylobacillus aquaticus	2676064	cellular organisms, Bacteria, Proteobacteria, Betaproteobacteria, Nitrosomonadales, Methylophilaceae, Pseudomethylobacillus, Pseudomethylobacillus aquaticus
Q82T60	Peptidoglycan D,D-transpeptidase MrdA (EC 3.4.16.4) (Penicillin-binding protein 2) (PBP-2)	625	Nitrosomonas europaea (strain ATCC 19718 / CIP 103999 / KCTC 2705 / NBRC 14298)	228410	cellular organisms, Bacteria, Proteobacteria, Betaproteobacteria, Nitrosomonadales, Nitrosomonadaceae, Nitrosomonas, Nitrosomonas europaea, Nitrosomonas europaea (strain ATCC 19718 / CIP 103999 / KCTC 2705 / NBRC 14298)
A0A4Y1YJP4	Peptidoglycan D,D-transpeptidase MrdA (EC 3.4.16.4) (Penicillin-binding protein 2) (PBP-2)	625	Nitrosomonas stercoris	1444684	cellular organisms, Bacteria, Proteobacteria, Betaproteobacteria, Nitrosomonadales, Nitrosomonadaceae, Nitrosomonas, Nitrosomonas stercoris
A0A1I5AVA9	Peptidoglycan D,D-transpeptidase MrdA (EC 3.4.16.4) (Penicillin-binding protein 2) (PBP-2)	636	Nitrosospira briensis	35799	cellular organisms, Bacteria, Proteobacteria, Betaproteobacteria, Nitrosomonadales, Nitrosomonadaceae, Nitrosospira, Nitrosospira briensis
A0A1W6SMB9	Peptidoglycan D,D-transpeptidase MrdA (EC 3.4.16.4) (Penicillin-binding protein 2) (PBP-2)	635	Nitrosospira lacus	1288494	cellular organisms, Bacteria, Proteobacteria, Betaproteobacteria, Nitrosomonadales, Nitrosomonadaceae, Nitrosospira, Nitrosospira lacus
Q2YC96	Peptidoglycan D,D-transpeptidase MrdA (EC 3.4.16.4) (Penicillin-binding protein 2) (PBP-2)	646	Nitrosospira multiformis (strain ATCC 25196 / NCIMB 11849 / C 71)	323848	cellular organisms, Bacteria, Proteobacteria, Betaproteobacteria, Nitrosomonadales, Nitrosomonadaceae, Nitrosospira, Nitrosospira multiformis, Nitrosospira multiformis (strain ATCC 25196 / NCIMB 11849 / C 71)
S6AHH2	Peptidoglycan D,D-transpeptidase MrdA (EC 3.4.16.4) (Penicillin-binding protein 2) (PBP-2)	634	Sulfuricella denitrificans (strain DSM 22764 / NBRC 105220 / skB26)	1163617	cellular organisms, Bacteria, Proteobacteria, Betaproteobacteria, Nitrosomonadales, Sulfuricellaceae, Sulfuricella, Sulfuricella denitrificans, Sulfuricella denitrificans (strain DSM 22764 / NBRC 105220 / skB26)
A0A401JDF1	Peptidoglycan D,D-transpeptidase MrdA (EC 3.4.16.4) (Penicillin-binding protein 2) (PBP-2)	636	Sulfuriferula multivorans	1559896	cellular organisms, Bacteria, Proteobacteria, Betaproteobacteria, Nitrosomonadales, Sulfuricellaceae, Sulfuriferula, Sulfuriferula multivorans
A0A512L462	Peptidoglycan D,D-transpeptidase MrdA (EC 3.4.16.4) (Penicillin-binding protein 2) (PBP-2)	636	Sulfuriferula plumbiphila	171865	cellular organisms, Bacteria, Proteobacteria, Betaproteobacteria, Nitrosomonadales, Sulfuricellaceae, Sulfuriferula, Sulfuriferula plumbiphila
A0A6F8VI86	Peptidoglycan D,D-transpeptidase MrdA (EC 3.4.16.4) (Penicillin-binding protein 2) (PBP-2)	633	Sulfurimicrobium lacus	2715678	cellular organisms, Bacteria, Proteobacteria, Betaproteobacteria, Nitrosomonadales, Sulfuricellaceae, Sulfurimicrobium, Sulfurimicrobium lacus
A0A4R3Y7A6	Peptidoglycan D,D-transpeptidase MrdA (EC 3.4.16.4) (Penicillin-binding protein 2) (PBP-2)	636	Sulfurirhabdus autotrophica	1706046	cellular organisms, Bacteria, Proteobacteria, Betaproteobacteria, Nitrosomonadales, Sulfuricellaceae, Sulfurirhabdus, Sulfurirhabdus autotrophica
A0A4R1B5J4	Peptidoglycan D,D-transpeptidase MrdA (EC 3.4.16.4) (Penicillin-binding protein 2) (PBP-2)	659	Parasulfuritortus cantonensis	2528202	cellular organisms, Bacteria, Proteobacteria, Betaproteobacteria, Nitrosomonadales, Thiobacillaceae, Parasulfuritortus, Parasulfuritortus cantonensis
A0A4R3JVK9	Peptidoglycan D,D-transpeptidase MrdA (EC 3.4.16.4) (Penicillin-binding protein 2) (PBP-2)	656	Sulfuritortus calidifontis	1914471	cellular organisms, Bacteria, Proteobacteria, Betaproteobacteria, Nitrosomonadales, Thiobacillaceae, Sulfuritortus, Sulfuritortus calidifontis
Q3SM34	Peptidoglycan D,D-transpeptidase MrdA (EC 3.4.16.4) (Penicillin-binding protein 2) (PBP-2)	630	Thiobacillus denitrificans (strain ATCC 25259)	292415	cellular organisms, Bacteria, Proteobacteria, Betaproteobacteria, Nitrosomonadales, Thiobacillaceae, Thiobacillus, Thiobacillus denitrificans, Thiobacillus denitrificans (strain ATCC 25259)
A0A6M4HB94	Peptidoglycan D,D-transpeptidase MrdA (EC 3.4.16.4) (Penicillin-binding protein 2) (PBP-2)	637	Usitatibacter palustris	2732487	cellular organisms, Bacteria, Proteobacteria, Betaproteobacteria, Nitrosomonadales, Usitatibacteraceae, Usitatibacter, Usitatibacter palustris
A0A6M4H0N8	Peptidoglycan D,D-transpeptidase MrdA (EC 3.4.16.4) (Penicillin-binding protein 2) (PBP-2)	634	Usitatibacter rugosus	2732067	cellular organisms, Bacteria, Proteobacteria, Betaproteobacteria, Nitrosomonadales, Usitatibacteraceae, Usitatibacter, Usitatibacter rugosus
A0A6N9R6D8	Peptidoglycan D,D-transpeptidase MrdA (EC 3.4.16.4) (Penicillin-binding protein 2) (PBP-2)	659	Aromatoleum sp.	2307007	cellular organisms, Bacteria, Proteobacteria, Betaproteobacteria, Rhodocyclales, Rhodocyclaceae, Aromatoleum, unclassified Aromatoleum, Aromatoleum sp.
A0A506RT15	Peptidoglycan D,D-transpeptidase MrdA (EC 3.4.16.4) (Penicillin-binding protein 2) (PBP-2)	631	Aestuariibacter sp. GS-14	2590670	cellular organisms, Bacteria, Proteobacteria, Gammaproteobacteria, Alteromonadales, Alteromonadaceae, Aestuariibacter, unclassified Aestuariibacter, Aestuariibacter sp. GS-14
K6YE73	Peptidoglycan D,D-transpeptidase MrdA (EC 3.4.16.4) (Penicillin-binding protein 2) (PBP-2)	635	Aliiglaciecola lipolytica E3	1127673	cellular organisms, Bacteria, Proteobacteria, Gammaproteobacteria, Alteromonadales, Alteromonadaceae, Aliiglaciecola, Aliiglaciecola lipolytica, Aliiglaciecola lipolytica E3
J1Q2G3	Peptidoglycan D,D-transpeptidase MrdA (EC 3.4.16.4) (Penicillin-binding protein 2) (PBP-2)	615	Alishewanella aestuarii B11	1197174	cellular organisms, Bacteria, Proteobacteria, Gammaproteobacteria, Alteromonadales, Alteromonadaceae, Alishewanella, Alishewanella aestuarii, Alishewanella aestuarii B11
I8U7C4	Peptidoglycan D,D-transpeptidase MrdA (EC 3.4.16.4) (Penicillin-binding protein 2) (PBP-2)	615	Alishewanella agri BL06	1195246	cellular organisms, Bacteria, Proteobacteria, Gammaproteobacteria, Alteromonadales, Alteromonadaceae, Alishewanella, Alishewanella agri, Alishewanella agri BL06
H3ZC36	Peptidoglycan D,D-transpeptidase MrdA (EC 3.4.16.4) (Penicillin-binding protein 2) (PBP-2)	622	Alishewanella jeotgali KCTC 22429	1129374	cellular organisms, Bacteria, Proteobacteria, Gammaproteobacteria, Alteromonadales, Alteromonadaceae, Alishewanella, Alishewanella jeotgali, Alishewanella jeotgali KCTC 22429
A0A3D8M937	Peptidoglycan D,D-transpeptidase MrdA (EC 3.4.16.4) (Penicillin-binding protein 2) (PBP-2)	635	Alteromonas aestuariivivens	1938339	cellular organisms, Bacteria, Proteobacteria, Gammaproteobacteria, Alteromonadales, Alteromonadaceae, Alteromonas/Salinimonas group, Alteromonas, Alteromonas aestuariivivens
A0A2S9V3R6	Peptidoglycan D,D-transpeptidase MrdA (EC 3.4.16.4) (Penicillin-binding protein 2) (PBP-2)	635	Alteromonas alba	2079529	cellular organisms, Bacteria, Proteobacteria, Gammaproteobacteria, Alteromonadales, Alteromonadaceae, Alteromonas/Salinimonas group, Alteromonas, Alteromonas alba
A0A075NW48	Peptidoglycan D,D-transpeptidase MrdA (EC 3.4.16.4) (Penicillin-binding protein 2) (PBP-2)	629	Alteromonas australica	589873	cellular organisms, Bacteria, Proteobacteria, Gammaproteobacteria, Alteromonadales, Alteromonadaceae, Alteromonas/Salinimonas group, Alteromonas, Alteromonas australica
A0A1E7ZEB7	Peptidoglycan D,D-transpeptidase MrdA (EC 3.4.16.4) (Penicillin-binding protein 2) (PBP-2)	637	Alteromonas confluentis	1656094	cellular organisms, Bacteria, Proteobacteria, Gammaproteobacteria, Alteromonadales, Alteromonadaceae, Alteromonas/Salinimonas group, Alteromonas, Alteromonas confluentis
A0A6N9TGZ2	Peptidoglycan D,D-transpeptidase MrdA (EC 3.4.16.4) (Penicillin-binding protein 2) (PBP-2)	631	Alteromonas genovensis	471225	cellular organisms, Bacteria, Proteobacteria, Gammaproteobacteria, Alteromonadales, Alteromonadaceae, Alteromonas/Salinimonas group, Alteromonas, Alteromonas genovensis
A0A6L9MWD7	Peptidoglycan D,D-transpeptidase MrdA (EC 3.4.16.4) (Penicillin-binding protein 2) (PBP-2)	631	Alteromonas hispanica	315421	cellular organisms, Bacteria, Proteobacteria, Gammaproteobacteria, Alteromonadales, Alteromonadaceae, Alteromonas/Salinimonas group, Alteromonas, Alteromonas hispanica
A0A1E8FGJ3	Peptidoglycan D,D-transpeptidase MrdA (EC 3.4.16.4) (Penicillin-binding protein 2) (PBP-2)	635	Alteromonas lipolytica	1856405	cellular organisms, Bacteria, Proteobacteria, Gammaproteobacteria, Alteromonadales, Alteromonadaceae, Alteromonas/Salinimonas group, Alteromonas, Alteromonas lipolytica
K0EIY6	Peptidoglycan D,D-transpeptidase MrdA (EC 3.4.16.4) (Penicillin-binding protein 2) (PBP-2)	637	Alteromonas macleodii (strain Balearic Sea AD45)	1004787	cellular organisms, Bacteria, Proteobacteria, Gammaproteobacteria, Alteromonadales, Alteromonadaceae, Alteromonas/Salinimonas group, Alteromonas, Alteromonas macleodii (Pseudoalteromonas macleodii), Alteromonas macleodii (strain Balearic Sea AD45)
T2DM02	Peptidoglycan D,D-transpeptidase MrdA (EC 3.4.16.4) (Penicillin-binding protein 2) (PBP-2)	637	Alteromonas mediterranea (strain DSM 17117 / CIP 110805 / LMG 28347 / Deep ecotype)	1774373	cellular organisms, Bacteria, Proteobacteria, Gammaproteobacteria, Alteromonadales, Alteromonadaceae, Alteromonas/Salinimonas group, Alteromonas, Alteromonas mediterranea, Alteromonas mediterranea (strain DSM 17117 / CIP 110805 / LMG 28347 / Deep ecotype)
F5Z8P2	Peptidoglycan D,D-transpeptidase MrdA (EC 3.4.16.4) (Penicillin-binding protein 2) (PBP-2)	629	Alteromonas naphthalenivorans	715451	cellular organisms, Bacteria, Proteobacteria, Gammaproteobacteria, Alteromonadales, Alteromonadaceae, Alteromonas/Salinimonas group, Alteromonas, Alteromonas naphthalenivorans
A0A6M4MHA5	Peptidoglycan D,D-transpeptidase MrdA (EC 3.4.16.4) (Penicillin-binding protein 2) (PBP-2)	636	Alteromonas pelagimontana	1858656	cellular organisms, Bacteria, Proteobacteria, Gammaproteobacteria, Alteromonadales, Alteromonadaceae, Alteromonas/Salinimonas group, Alteromonas, Alteromonas pelagimontana
A0A4U0ZQ35	Peptidoglycan D,D-transpeptidase MrdA (EC 3.4.16.4) (Penicillin-binding protein 2) (PBP-2)	638	Alteromonas portus	2565549	cellular organisms, Bacteria, Proteobacteria, Gammaproteobacteria, Alteromonadales, Alteromonadaceae, Alteromonas/Salinimonas group, Alteromonas, Alteromonas portus
A0A3N5YR16	Peptidoglycan D,D-transpeptidase MrdA (EC 3.4.16.4) (Penicillin-binding protein 2) (PBP-2)	639	Alteromonas sediminis	2259342	cellular organisms, Bacteria, Proteobacteria, Gammaproteobacteria, Alteromonadales, Alteromonadaceae, Alteromonas/Salinimonas group, Alteromonas, Alteromonas sediminis
A0A0S1YK61	Peptidoglycan D,D-transpeptidase MrdA (EC 3.4.16.4) (Penicillin-binding protein 2) (PBP-2)	629	Alteromonas stellipolaris LMG 21856	1160720	cellular organisms, Bacteria, Proteobacteria, Gammaproteobacteria, Alteromonadales, Alteromonadaceae, Alteromonas/Salinimonas group, Alteromonas, Alteromonas stellipolaris, Alteromonas stellipolaris LMG 21856
A0A346NLL2	Peptidoglycan D,D-transpeptidase MrdA (EC 3.4.16.4) (Penicillin-binding protein 2) (PBP-2)	631	Salinimonas sediminis	2303538	cellular organisms, Bacteria, Proteobacteria, Gammaproteobacteria, Alteromonadales, Alteromonadaceae, Alteromonas/Salinimonas group, Salinimonas, Salinimonas sediminis
A0A4Q9XT03	Peptidoglycan D,D-transpeptidase MrdA (EC 3.4.16.4) (Penicillin-binding protein 2) (PBP-2)	625	Bowmanella sp. JS7-9	1605368	cellular organisms, Bacteria, Proteobacteria, Gammaproteobacteria, Alteromonadales, Alteromonadaceae, Bowmanella, unclassified Bowmanella, Bowmanella sp. JS7-9
W7QSJ2	Peptidoglycan D,D-transpeptidase MrdA (EC 3.4.16.4) (Penicillin-binding protein 2) (PBP-2)	624	Catenovulum agarivorans DS-2	1328313	cellular organisms, Bacteria, Proteobacteria, Gammaproteobacteria, Alteromonadales, Alteromonadaceae, Catenovulum, Catenovulum agarivorans, Catenovulum agarivorans DS-2
A0A0J8GZM3	Peptidoglycan D,D-transpeptidase MrdA (EC 3.4.16.4) (Penicillin-binding protein 2) (PBP-2)	627	Catenovulum maritimum	1513271	cellular organisms, Bacteria, Proteobacteria, Gammaproteobacteria, Alteromonadales, Alteromonadaceae, Catenovulum, Catenovulum maritimum
G4QH02	Peptidoglycan D,D-transpeptidase MrdA (EC 3.4.16.4) (Penicillin-binding protein 2) (PBP-2)	652	Glaciecola nitratireducens (strain JCM 12485 / KCTC 12276 / FR1064)	1085623	cellular organisms, Bacteria, Proteobacteria, Gammaproteobacteria, Alteromonadales, Alteromonadaceae, Glaciecola, Glaciecola nitratireducens, Glaciecola nitratireducens (strain JCM 12485 / KCTC 12276 / FR1064)
K6ZD86	Peptidoglycan D,D-transpeptidase MrdA (EC 3.4.16.4) (Penicillin-binding protein 2) (PBP-2)	654	Glaciecola pallidula DSM 14239 = ACAM 615	1121922	cellular organisms, Bacteria, Proteobacteria, Gammaproteobacteria, Alteromonadales, Alteromonadaceae, Glaciecola, Glaciecola pallidula, Glaciecola pallidula DSM 14239 = ACAM 615
H5TAC6	Peptidoglycan D,D-transpeptidase MrdA (EC 3.4.16.4) (Penicillin-binding protein 2) (PBP-2)	649	Glaciecola punicea ACAM 611	1121923	cellular organisms, Bacteria, Proteobacteria, Gammaproteobacteria, Alteromonadales, Alteromonadaceae, Glaciecola, Glaciecola punicea, Glaciecola punicea ACAM 611
A0A4P7XF31	Peptidoglycan D,D-transpeptidase MrdA (EC 3.4.16.4) (Penicillin-binding protein 2) (PBP-2)	632	Hydrocarboniclastica marina	2259620	cellular organisms, Bacteria, Proteobacteria, Gammaproteobacteria, Alteromonadales, Alteromonadaceae, Hydrocarboniclastica, Hydrocarboniclastica marina
A0A0U2RKX1	Peptidoglycan D,D-transpeptidase MrdA (EC 3.4.16.4) (Penicillin-binding protein 2) (PBP-2)	625	Lacimicrobium alkaliphilum	1526571	cellular organisms, Bacteria, Proteobacteria, Gammaproteobacteria, Alteromonadales, Alteromonadaceae, Lacimicrobium, Lacimicrobium alkaliphilum
A0A1M5J1G4	Peptidoglycan D,D-transpeptidase MrdA (EC 3.4.16.4) (Penicillin-binding protein 2) (PBP-2)	631	Marisediminitalea aggregata	634436	cellular organisms, Bacteria, Proteobacteria, Gammaproteobacteria, Alteromonadales, Alteromonadaceae, Marisediminitalea, Marisediminitalea aggregata
K6Y9F2	Peptidoglycan D,D-transpeptidase MrdA (EC 3.4.16.4) (Penicillin-binding protein 2) (PBP-2)	643	Paraglaciecola agarilytica NO2	1125747	cellular organisms, Bacteria, Proteobacteria, Gammaproteobacteria, Alteromonadales, Alteromonadaceae, Paraglaciecola, Paraglaciecola agarilytica, Paraglaciecola agarilytica NO2
K6YIU6	Peptidoglycan D,D-transpeptidase MrdA (EC 3.4.16.4) (Penicillin-binding protein 2) (PBP-2)	611	Paraglaciecola arctica BSs20135	493475	cellular organisms, Bacteria, Proteobacteria, Gammaproteobacteria, Alteromonadales, Alteromonadaceae, Paraglaciecola, Paraglaciecola arctica, Paraglaciecola arctica BSs20135
A0A136A5R6	Peptidoglycan D,D-transpeptidase MrdA (EC 3.4.16.4) (Penicillin-binding protein 2) (PBP-2)	644	Paraglaciecola hydrolytica	1799789	cellular organisms, Bacteria, Proteobacteria, Gammaproteobacteria, Alteromonadales, Alteromonadaceae, Paraglaciecola, Paraglaciecola hydrolytica
K6Z7V0	Peptidoglycan D,D-transpeptidase MrdA (EC 3.4.16.4) (Penicillin-binding protein 2) (PBP-2)	643	Paraglaciecola mesophila KMM 241	1128912	cellular organisms, Bacteria, Proteobacteria, Gammaproteobacteria, Alteromonadales, Alteromonadaceae, Paraglaciecola, Paraglaciecola mesophila, Paraglaciecola mesophila KMM 241
K7A7S0	Peptidoglycan D,D-transpeptidase MrdA (EC 3.4.16.4) (Penicillin-binding protein 2) (PBP-2)	643	Paraglaciecola polaris LMG 21857	1129793	cellular organisms, Bacteria, Proteobacteria, Gammaproteobacteria, Alteromonadales, Alteromonadaceae, Paraglaciecola, Paraglaciecola polaris, Paraglaciecola polaris LMG 21857
K6ZJC1	Peptidoglycan D,D-transpeptidase MrdA (EC 3.4.16.4) (Penicillin-binding protein 2) (PBP-2)	651	Paraglaciecola psychrophila 170	1129794	cellular organisms, Bacteria, Proteobacteria, Gammaproteobacteria, Alteromonadales, Alteromonadaceae, Paraglaciecola, Paraglaciecola psychrophila, Paraglaciecola psychrophila 170
A0A2S2E1D0	Peptidoglycan D,D-transpeptidase MrdA (EC 3.4.16.4) (Penicillin-binding protein 2) (PBP-2)	632	Saliniradius amylolyticus	2183582	cellular organisms, Bacteria, Proteobacteria, Gammaproteobacteria, Alteromonadales, Alteromonadaceae, Saliniradius, Saliniradius amylolyticus
A0A418YJV4	Peptidoglycan D,D-transpeptidase MrdA (EC 3.4.16.4) (Penicillin-binding protein 2) (PBP-2)	646	Motilimonas pumilua	2303987	cellular organisms, Bacteria, Proteobacteria, Gammaproteobacteria, Alteromonadales, Alteromonadales genera incertae sedis, Motilimonas, Motilimonas pumilua
A0A5C6QP91	Peptidoglycan D,D-transpeptidase MrdA (EC 3.4.16.4) (Penicillin-binding protein 2) (PBP-2)	665	Colwellia hornerae	89402	cellular organisms, Bacteria, Proteobacteria, Gammaproteobacteria, Alteromonadales, Colwelliaceae, Colwellia, Colwellia hornerae
A0A0D8D0S4	Peptidoglycan D,D-transpeptidase MrdA (EC 3.4.16.4) (Penicillin-binding protein 2) (PBP-2)	642	Thalassomonas actiniarum	485447	cellular organisms, Bacteria, Proteobacteria, Gammaproteobacteria, Alteromonadales, Colwelliaceae, Thalassomonas, Thalassomonas actiniarum
A0A0D8D4X0	Peptidoglycan D,D-transpeptidase MrdA (EC 3.4.16.4) (Penicillin-binding protein 2) (PBP-2)	642	Thalassomonas viridans	137584	cellular organisms, Bacteria, Proteobacteria, Gammaproteobacteria, Alteromonadales, Colwelliaceae, Thalassomonas, Thalassomonas viridans
A0A5R9IQA2	Peptidoglycan D,D-transpeptidase MrdA (EC 3.4.16.4) (Penicillin-binding protein 2) (PBP-2)	651	Thalassotalea litorea	2020715	cellular organisms, Bacteria, Proteobacteria, Gammaproteobacteria, Alteromonadales, Colwelliaceae, Thalassotalea, Thalassotalea litorea
A0A4U1B2J4	Peptidoglycan D,D-transpeptidase MrdA (EC 3.4.16.4) (Penicillin-binding protein 2) (PBP-2)	651	Thalassotalea mangrovi	2572245	cellular organisms, Bacteria, Proteobacteria, Gammaproteobacteria, Alteromonadales, Colwelliaceae, Thalassotalea, Thalassotalea mangrovi
E1SSX2	Peptidoglycan D,D-transpeptidase MrdA (EC 3.4.16.4) (Penicillin-binding protein 2) (PBP-2)	629	Ferrimonas balearica (strain DSM 9799 / CCM 4581 / KCTC 23876 / PAT)	550540	cellular organisms, Bacteria, Proteobacteria, Gammaproteobacteria, Alteromonadales, Ferrimonadaceae, Ferrimonas, Ferrimonas balearica, Ferrimonas balearica (strain DSM 9799 / CCM 4581 / KCTC 23876 / PAT)
A0A6H1UEQ6	Peptidoglycan D,D-transpeptidase MrdA (EC 3.4.16.4) (Penicillin-binding protein 2) (PBP-2)	622	Ferrimonas lipolytica	2724191	cellular organisms, Bacteria, Proteobacteria, Gammaproteobacteria, Alteromonadales, Ferrimonadaceae, Ferrimonas, Ferrimonas lipolytica
A0A432VZ97	Peptidoglycan D,D-transpeptidase MrdA (EC 3.4.16.4) (Penicillin-binding protein 2) (PBP-2)	669	Aliidiomarina haloalkalitolerans	859059	cellular organisms, Bacteria, Proteobacteria, Gammaproteobacteria, Alteromonadales, Idiomarinaceae, Aliidiomarina, Aliidiomarina haloalkalitolerans
A0A432VWY1	Peptidoglycan D,D-transpeptidase MrdA (EC 3.4.16.4) (Penicillin-binding protein 2) (PBP-2)	637	Aliidiomarina iranensis	1434071	cellular organisms, Bacteria, Proteobacteria, Gammaproteobacteria, Alteromonadales, Idiomarinaceae, Aliidiomarina, Aliidiomarina iranensis
A0A432WES1	Peptidoglycan D,D-transpeptidase MrdA (EC 3.4.16.4) (Penicillin-binding protein 2) (PBP-2)	638	Aliidiomarina sanyensis	1249555	cellular organisms, Bacteria, Proteobacteria, Gammaproteobacteria, Alteromonadales, Idiomarinaceae, Aliidiomarina, Aliidiomarina sanyensis
A0A432WY71	Peptidoglycan D,D-transpeptidase MrdA (EC 3.4.16.4) (Penicillin-binding protein 2) (PBP-2)	637	Aliidiomarina shirensis	1048642	cellular organisms, Bacteria, Proteobacteria, Gammaproteobacteria, Alteromonadales, Idiomarinaceae, Aliidiomarina, Aliidiomarina shirensis
A0A432X909	Peptidoglycan D,D-transpeptidase MrdA (EC 3.4.16.4) (Penicillin-binding protein 2) (PBP-2)	646	Aliidiomarina taiwanensis	946228	cellular organisms, Bacteria, Proteobacteria, Gammaproteobacteria, Alteromonadales, Idiomarinaceae, Aliidiomarina, Aliidiomarina taiwanensis
A0A8I1G3I6	Peptidoglycan D,D-transpeptidase MrdA (EC 3.4.16.4) (Penicillin-binding protein 2) (PBP-2)	631	Idiomarina abyssalis	86102	cellular organisms, Bacteria, Proteobacteria, Gammaproteobacteria, Alteromonadales, Idiomarinaceae, Idiomarina, Idiomarina abyssalis
A0A6I6D8K1	Peptidoglycan D,D-transpeptidase MrdA (EC 3.4.16.4) (Penicillin-binding protein 2) (PBP-2)	624	Idiomarina andamanensis	1940690	cellular organisms, Bacteria, Proteobacteria, Gammaproteobacteria, Alteromonadales, Idiomarinaceae, Idiomarina, Idiomarina andamanensis
A0A4R6PLX7	Peptidoglycan D,D-transpeptidase MrdA (EC 3.4.16.4) (Penicillin-binding protein 2) (PBP-2)	630	Idiomarina aquatica	1327752	cellular organisms, Bacteria, Proteobacteria, Gammaproteobacteria, Alteromonadales, Idiomarinaceae, Idiomarina, Idiomarina aquatica
A0A348WPB0	Peptidoglycan D,D-transpeptidase MrdA (EC 3.4.16.4) (Penicillin-binding protein 2) (PBP-2)	630	Idiomarina baltica	190892	cellular organisms, Bacteria, Proteobacteria, Gammaproteobacteria, Alteromonadales, Idiomarinaceae, Idiomarina, Idiomarina baltica
A0A432YB63	Peptidoglycan D,D-transpeptidase MrdA (EC 3.4.16.4) (Penicillin-binding protein 2) (PBP-2)	630	Idiomarina fontislapidosi	263723	cellular organisms, Bacteria, Proteobacteria, Gammaproteobacteria, Alteromonadales, Idiomarinaceae, Idiomarina, Idiomarina fontislapidosi
Q5QYD8	Peptidoglycan D,D-transpeptidase MrdA (EC 3.4.16.4) (Penicillin-binding protein 2) (PBP-2)	631	Idiomarina loihiensis (strain ATCC BAA-735 / DSM 15497 / L2-TR)	283942	cellular organisms, Bacteria, Proteobacteria, Gammaproteobacteria, Alteromonadales, Idiomarinaceae, Idiomarina, Idiomarina loihiensis, Idiomarina loihiensis (strain ATCC BAA-735 / DSM 15497 / L2-TR)
A0A432YVK6	Peptidoglycan D,D-transpeptidase MrdA (EC 3.4.16.4) (Penicillin-binding protein 2) (PBP-2)	631	Idiomarina piscisalsi	1096243	cellular organisms, Bacteria, Proteobacteria, Gammaproteobacteria, Alteromonadales, Idiomarinaceae, Idiomarina, Idiomarina piscisalsi
A0A432YZ68	Peptidoglycan D,D-transpeptidase MrdA (EC 3.4.16.4) (Penicillin-binding protein 2) (PBP-2)	631	Idiomarina ramblicola	263724	cellular organisms, Bacteria, Proteobacteria, Gammaproteobacteria, Alteromonadales, Idiomarinaceae, Idiomarina, Idiomarina ramblicola
A0A432ZGX4	Peptidoglycan D,D-transpeptidase MrdA (EC 3.4.16.4) (Penicillin-binding protein 2) (PBP-2)	630	Idiomarina seosinensis	281739	cellular organisms, Bacteria, Proteobacteria, Gammaproteobacteria, Alteromonadales, Idiomarinaceae, Idiomarina, Idiomarina seosinensis
A0A432ZRB3	Peptidoglycan D,D-transpeptidase MrdA (EC 3.4.16.4) (Penicillin-binding protein 2) (PBP-2)	628	Idiomarina tyrosinivorans	1445662	cellular organisms, Bacteria, Proteobacteria, Gammaproteobacteria, Alteromonadales, Idiomarinaceae, Idiomarina, Idiomarina tyrosinivorans
K2K896	Peptidoglycan D,D-transpeptidase MrdA (EC 3.4.16.4) (Penicillin-binding protein 2) (PBP-2)	610	Idiomarina xiamenensis 10-D-4	740709	cellular organisms, Bacteria, Proteobacteria, Gammaproteobacteria, Alteromonadales, Idiomarinaceae, Idiomarina, Idiomarina xiamenensis, Idiomarina xiamenensis 10-D-4
A0A837NEW3	Peptidoglycan D,D-transpeptidase MrdA (EC 3.4.16.4) (Penicillin-binding protein 2) (PBP-2)	631	Idiomarina zobellii	86103	cellular organisms, Bacteria, Proteobacteria, Gammaproteobacteria, Alteromonadales, Idiomarinaceae, Idiomarina, Idiomarina zobellii
A0A6N4DDQ1	Peptidoglycan D,D-transpeptidase MrdA (EC 3.4.16.4) (Penicillin-binding protein 2) (PBP-2)	625	Pseudidiomarina aestuarii	624146	cellular organisms, Bacteria, Proteobacteria, Gammaproteobacteria, Alteromonadales, Idiomarinaceae, Pseudidiomarina, Pseudidiomarina aestuarii
A0A432XGA6	Peptidoglycan D,D-transpeptidase MrdA (EC 3.4.16.4) (Penicillin-binding protein 2) (PBP-2)	629	Pseudidiomarina aquimaris	641841	cellular organisms, Bacteria, Proteobacteria, Gammaproteobacteria, Alteromonadales, Idiomarinaceae, Pseudidiomarina, Pseudidiomarina aquimaris
A0A094IS45	Peptidoglycan D,D-transpeptidase MrdA (EC 3.4.16.4) (Penicillin-binding protein 2) (PBP-2)	625	Pseudidiomarina atlantica	1517416	cellular organisms, Bacteria, Proteobacteria, Gammaproteobacteria, Alteromonadales, Idiomarinaceae, Pseudidiomarina, Pseudidiomarina atlantica
A0A432XLI2	Peptidoglycan D,D-transpeptidase MrdA (EC 3.4.16.4) (Penicillin-binding protein 2) (PBP-2)	624	Pseudidiomarina donghaiensis	519452	cellular organisms, Bacteria, Proteobacteria, Gammaproteobacteria, Alteromonadales, Idiomarinaceae, Pseudidiomarina, Pseudidiomarina donghaiensis
A0A443Z733	Peptidoglycan D,D-transpeptidase MrdA (EC 3.4.16.4) (Penicillin-binding protein 2) (PBP-2)	624	Pseudidiomarina gelatinasegens	2487740	cellular organisms, Bacteria, Proteobacteria, Gammaproteobacteria, Alteromonadales, Idiomarinaceae, Pseudidiomarina, Pseudidiomarina gelatinasegens
A0A432XZJ7	Peptidoglycan D,D-transpeptidase MrdA (EC 3.4.16.4) (Penicillin-binding protein 2) (PBP-2)	626	Pseudidiomarina halophila	1449799	cellular organisms, Bacteria, Proteobacteria, Gammaproteobacteria, Alteromonadales, Idiomarinaceae, Pseudidiomarina, Pseudidiomarina halophila
A0A432Y7K1	Peptidoglycan D,D-transpeptidase MrdA (EC 3.4.16.4) (Penicillin-binding protein 2) (PBP-2)	629	Pseudidiomarina homiensis	364198	cellular organisms, Bacteria, Proteobacteria, Gammaproteobacteria, Alteromonadales, Idiomarinaceae, Pseudidiomarina, Pseudidiomarina homiensis
A0A432YES7	Peptidoglycan D,D-transpeptidase MrdA (EC 3.4.16.4) (Penicillin-binding protein 2) (PBP-2)	634	Pseudidiomarina insulisalsae	575789	cellular organisms, Bacteria, Proteobacteria, Gammaproteobacteria, Alteromonadales, Idiomarinaceae, Pseudidiomarina, Pseudidiomarina insulisalsae
A0A432YKL9	Peptidoglycan D,D-transpeptidase MrdA (EC 3.4.16.4) (Penicillin-binding protein 2) (PBP-2)	624	Pseudidiomarina marina	502366	cellular organisms, Bacteria, Proteobacteria, Gammaproteobacteria, Alteromonadales, Idiomarinaceae, Pseudidiomarina, Pseudidiomarina marina
A0A6S6WKA4	Peptidoglycan D,D-transpeptidase MrdA (EC 3.4.16.4) (Penicillin-binding protein 2) (PBP-2)	626	Pseudidiomarina piscicola	2614830	cellular organisms, Bacteria, Proteobacteria, Gammaproteobacteria, Alteromonadales, Idiomarinaceae, Pseudidiomarina, Pseudidiomarina piscicola
A0A1Y6EN80	Peptidoglycan D,D-transpeptidase MrdA (EC 3.4.16.4) (Penicillin-binding protein 2) (PBP-2)	626	Pseudidiomarina planktonica	1323738	cellular organisms, Bacteria, Proteobacteria, Gammaproteobacteria, Alteromonadales, Idiomarinaceae, Pseudidiomarina, Pseudidiomarina planktonica
A0A094IWQ2	Peptidoglycan D,D-transpeptidase MrdA (EC 3.4.16.4) (Penicillin-binding protein 2) (PBP-2)	624	Pseudidiomarina salinarum	435908	cellular organisms, Bacteria, Proteobacteria, Gammaproteobacteria, Alteromonadales, Idiomarinaceae, Pseudidiomarina, Pseudidiomarina salinarum
A0A432Z8V3	Peptidoglycan D,D-transpeptidase MrdA (EC 3.4.16.4) (Penicillin-binding protein 2) (PBP-2)	625	Pseudidiomarina sediminum	431675	cellular organisms, Bacteria, Proteobacteria, Gammaproteobacteria, Alteromonadales, Idiomarinaceae, Pseudidiomarina, Pseudidiomarina sediminum
A0A368V426	Peptidoglycan D,D-transpeptidase MrdA (EC 3.4.16.4) (Penicillin-binding protein 2) (PBP-2)	637	Pseudidiomarina tainanensis	502365	cellular organisms, Bacteria, Proteobacteria, Gammaproteobacteria, Alteromonadales, Idiomarinaceae, Pseudidiomarina, Pseudidiomarina tainanensis
A0A432ZP06	Peptidoglycan D,D-transpeptidase MrdA (EC 3.4.16.4) (Penicillin-binding protein 2) (PBP-2)	624	Pseudidiomarina taiwanensis	337250	cellular organisms, Bacteria, Proteobacteria, Gammaproteobacteria, Alteromonadales, Idiomarinaceae, Pseudidiomarina, Pseudidiomarina taiwanensis
A0A0K6GXF5	Peptidoglycan D,D-transpeptidase MrdA (EC 3.4.16.4) (Penicillin-binding protein 2) (PBP-2)	624	Pseudidiomarina woesei	1381080	cellular organisms, Bacteria, Proteobacteria, Gammaproteobacteria, Alteromonadales, Idiomarinaceae, Pseudidiomarina, Pseudidiomarina woesei
A0A290RS09	Peptidoglycan D,D-transpeptidase MrdA (EC 3.4.16.4) (Penicillin-binding protein 2) (PBP-2)	626	Pseudoalteromonas agarivorans DSM 14585	1312369	cellular organisms, Bacteria, Proteobacteria, Gammaproteobacteria, Alteromonadales, Pseudoalteromonadaceae, Pseudoalteromonas, Pseudoalteromonas agarivorans, Pseudoalteromonas agarivorans DSM 14585
A0A1Q2H306	Peptidoglycan D,D-transpeptidase MrdA (EC 3.4.16.4) (Penicillin-binding protein 2) (PBP-2)	622	Pseudoalteromonas aliena	247523	cellular organisms, Bacteria, Proteobacteria, Gammaproteobacteria, Alteromonadales, Pseudoalteromonadaceae, Pseudoalteromonas, Pseudoalteromonas aliena
A0A1S1MKB5	Peptidoglycan D,D-transpeptidase MrdA (EC 3.4.16.4) (Penicillin-binding protein 2) (PBP-2)	624	Pseudoalteromonas amylolytica	1859457	cellular organisms, Bacteria, Proteobacteria, Gammaproteobacteria, Alteromonadales, Pseudoalteromonadaceae, Pseudoalteromonas, Pseudoalteromonas amylolytica
A0A290S520	Peptidoglycan D,D-transpeptidase MrdA (EC 3.4.16.4) (Penicillin-binding protein 2) (PBP-2)	599	Pseudoalteromonas arctica A 37-1-2	1117313	cellular organisms, Bacteria, Proteobacteria, Gammaproteobacteria, Alteromonadales, Pseudoalteromonadaceae, Pseudoalteromonas, Pseudoalteromonas arctica, Pseudoalteromonas arctica A 37-1-2
Q15VK6	Peptidoglycan D,D-transpeptidase MrdA (EC 3.4.16.4) (Penicillin-binding protein 2) (PBP-2)	643	Pseudoalteromonas atlantica (strain T6c / ATCC BAA-1087)	342610	cellular organisms, Bacteria, Proteobacteria, Gammaproteobacteria, Alteromonadales, Pseudoalteromonadaceae, Pseudoalteromonas, Pseudoalteromonas atlantica (Alteromonas atlantica), Pseudoalteromonas atlantica (strain T6c / ATCC BAA-1087)
A0A5S3VDP2	Peptidoglycan D,D-transpeptidase MrdA (EC 3.4.16.4) (Penicillin-binding protein 2) (PBP-2)	628	Pseudoalteromonas aurantia	43654	cellular organisms, Bacteria, Proteobacteria, Gammaproteobacteria, Alteromonadales, Pseudoalteromonadaceae, Pseudoalteromonas, Pseudoalteromonas aurantia
A0A1S1MYD3	Peptidoglycan D,D-transpeptidase MrdA (EC 3.4.16.4) (Penicillin-binding protein 2) (PBP-2)	624	Pseudoalteromonas byunsanensis	327939	cellular organisms, Bacteria, Proteobacteria, Gammaproteobacteria, Alteromonadales, Pseudoalteromonadaceae, Pseudoalteromonas, Pseudoalteromonas byunsanensis
A0A2K4X7Q2	Peptidoglycan D,D-transpeptidase MrdA (EC 3.4.16.4) (Penicillin-binding protein 2) (PBP-2)	625	Pseudoalteromonas carrageenovora IAM 12662	1314868	cellular organisms, Bacteria, Proteobacteria, Gammaproteobacteria, Alteromonadales, Pseudoalteromonadaceae, Pseudoalteromonas, Pseudoalteromonas carrageenovora (Alteromonas carrageenovora), Pseudoalteromonas carrageenovora IAM 12662
U1J5M0	Peptidoglycan D,D-transpeptidase MrdA (EC 3.4.16.4) (Penicillin-binding protein 2) (PBP-2)	628	Pseudoalteromonas citrea DSM 8771	1117314	cellular organisms, Bacteria, Proteobacteria, Gammaproteobacteria, Alteromonadales, Pseudoalteromonadaceae, Pseudoalteromonas, Pseudoalteromonas citrea, Pseudoalteromonas citrea DSM 8771
A0A1I1F5D8	Peptidoglycan D,D-transpeptidase MrdA (EC 3.4.16.4) (Penicillin-binding protein 2) (PBP-2)	624	Pseudoalteromonas denitrificans DSM 6059	1123010	cellular organisms, Bacteria, Proteobacteria, Gammaproteobacteria, Alteromonadales, Pseudoalteromonadaceae, Pseudoalteromonas, Pseudoalteromonas denitrificans, Pseudoalteromonas denitrificans DSM 6059
F3BFV3	Peptidoglycan D,D-transpeptidase MrdA (EC 3.4.16.4) (Penicillin-binding protein 2) (PBP-2)	599	Pseudoalteromonas distincta	77608	cellular organisms, Bacteria, Proteobacteria, Gammaproteobacteria, Alteromonadales, Pseudoalteromonadaceae, Pseudoalteromonas, Pseudoalteromonas distincta
A0A558I5J6	Peptidoglycan D,D-transpeptidase MrdA (EC 3.4.16.4) (Penicillin-binding protein 2) (PBP-2)	622	Pseudoalteromonas elyakovii	81037	cellular organisms, Bacteria, Proteobacteria, Gammaproteobacteria, Alteromonadales, Pseudoalteromonadaceae, Pseudoalteromonas, Pseudoalteromonas elyakovii
A0A510XWY7	Peptidoglycan D,D-transpeptidase MrdA (EC 3.4.16.4) (Penicillin-binding protein 2) (PBP-2)	626	Pseudoalteromonas espejiana	28107	cellular organisms, Bacteria, Proteobacteria, Gammaproteobacteria, Alteromonadales, Pseudoalteromonadaceae, Pseudoalteromonas, Pseudoalteromonas espejiana
A0A833EJM4	Peptidoglycan D,D-transpeptidase MrdA (EC 3.4.16.4) (Penicillin-binding protein 2) (PBP-2)	625	Pseudoalteromonas fuliginea	1872678	cellular organisms, Bacteria, Proteobacteria, Gammaproteobacteria, Alteromonadales, Pseudoalteromonadaceae, Pseudoalteromonas, Pseudoalteromonas fuliginea
A0A0N8HKV2	Peptidoglycan D,D-transpeptidase MrdA (EC 3.4.16.4) (Penicillin-binding protein 2) (PBP-2)	626	Pseudoalteromonas lipolytica	570156	cellular organisms, Bacteria, Proteobacteria, Gammaproteobacteria, Alteromonadales, Pseudoalteromonadaceae, Pseudoalteromonas, Pseudoalteromonas lipolytica
A0A166YHD4	Peptidoglycan D,D-transpeptidase MrdA (EC 3.4.16.4) (Penicillin-binding protein 2) (PBP-2)	623	Pseudoalteromonas luteoviolacea DSM 6061	1365250	cellular organisms, Bacteria, Proteobacteria, Gammaproteobacteria, Alteromonadales, Pseudoalteromonadaceae, Pseudoalteromonas, Pseudoalteromonas luteoviolacea, Pseudoalteromonas luteoviolacea DSM 6061
U1JSP6	Peptidoglycan D,D-transpeptidase MrdA (EC 3.4.16.4) (Penicillin-binding protein 2) (PBP-2)	626	Pseudoalteromonas marina DSM 17587	1117316	cellular organisms, Bacteria, Proteobacteria, Gammaproteobacteria, Alteromonadales, Pseudoalteromonadaceae, Pseudoalteromonas, Pseudoalteromonas marina, Pseudoalteromonas marina DSM 17587
A0A558IJ35	Peptidoglycan D,D-transpeptidase MrdA (EC 3.4.16.4) (Penicillin-binding protein 2) (PBP-2)	622	Pseudoalteromonas neustonica	1840331	cellular organisms, Bacteria, Proteobacteria, Gammaproteobacteria, Alteromonadales, Pseudoalteromonadaceae, Pseudoalteromonas, Pseudoalteromonas neustonica
A0A8I0MU63	Peptidoglycan D,D-transpeptidase MrdA (EC 3.4.16.4) (Penicillin-binding protein 2) (PBP-2)	622	Pseudoalteromonas peptidolytica F12-50-A1	1315280	cellular organisms, Bacteria, Proteobacteria, Gammaproteobacteria, Alteromonadales, Pseudoalteromonadaceae, Pseudoalteromonas, Pseudoalteromonas peptidolytica, Pseudoalteromonas peptidolytica F12-50-A1
A0A0S2K4G5	Peptidoglycan D,D-transpeptidase MrdA (EC 3.4.16.4) (Penicillin-binding protein 2) (PBP-2)	623	Pseudoalteromonas phenolica	161398	cellular organisms, Bacteria, Proteobacteria, Gammaproteobacteria, Alteromonadales, Pseudoalteromonadaceae, Pseudoalteromonas, Pseudoalteromonas phenolica
A0A0A7EF79	Peptidoglycan D,D-transpeptidase MrdA (EC 3.4.16.4) (Penicillin-binding protein 2) (PBP-2)	624	Pseudoalteromonas piratica	1348114	cellular organisms, Bacteria, Proteobacteria, Gammaproteobacteria, Alteromonadales, Pseudoalteromonadaceae, Pseudoalteromonas, Pseudoalteromonas piratica
A0A0F4NYM8	Peptidoglycan D,D-transpeptidase MrdA (EC 3.4.16.4) (Penicillin-binding protein 2) (PBP-2)	622	Pseudoalteromonas piscicida	43662	cellular organisms, Bacteria, Proteobacteria, Gammaproteobacteria, Alteromonadales, Pseudoalteromonadaceae, Pseudoalteromonas, Pseudoalteromonas piscicida
A0A3A3ELN4	Peptidoglycan D,D-transpeptidase MrdA (EC 3.4.16.4) (Penicillin-binding protein 2) (PBP-2)	626	Pseudoalteromonas profundi	1774956	cellular organisms, Bacteria, Proteobacteria, Gammaproteobacteria, Alteromonadales, Pseudoalteromonadaceae, Pseudoalteromonas, Pseudoalteromonas profundi
A0A7V1D291	Peptidoglycan D,D-transpeptidase MrdA (EC 3.4.16.4) (Penicillin-binding protein 2) (PBP-2)	626	Pseudoalteromonas prydzensis	182141	cellular organisms, Bacteria, Proteobacteria, Gammaproteobacteria, Alteromonadales, Pseudoalteromonadaceae, Pseudoalteromonas, Pseudoalteromonas prydzensis
U1KTW5	Peptidoglycan D,D-transpeptidase MrdA (EC 3.4.16.4) (Penicillin-binding protein 2) (PBP-2)	623	Pseudoalteromonas rubra DSM 6842	1117318	cellular organisms, Bacteria, Proteobacteria, Gammaproteobacteria, Alteromonadales, Pseudoalteromonadaceae, Pseudoalteromonas, Pseudoalteromonas rubra, Pseudoalteromonas rubra DSM 6842
A0A0F4PLI3	Peptidoglycan D,D-transpeptidase MrdA (EC 3.4.16.4) (Penicillin-binding protein 2) (PBP-2)	627	Pseudoalteromonas ruthenica	151081	cellular organisms, Bacteria, Proteobacteria, Gammaproteobacteria, Alteromonadales, Pseudoalteromonadaceae, Pseudoalteromonas, Pseudoalteromonas ruthenica
A0A290T477	Peptidoglycan D,D-transpeptidase MrdA (EC 3.4.16.4) (Penicillin-binding protein 2) (PBP-2)	624	Pseudoalteromonas spongiae UST010723-006	1117319	cellular organisms, Bacteria, Proteobacteria, Gammaproteobacteria, Alteromonadales, Pseudoalteromonadaceae, Pseudoalteromonas, Pseudoalteromonas spongiae, Pseudoalteromonas spongiae UST010723-006
A0A290TKZ4	Peptidoglycan D,D-transpeptidase MrdA (EC 3.4.16.4) (Penicillin-binding protein 2) (PBP-2)	603	Pseudoalteromonas tetraodonis	43659	cellular organisms, Bacteria, Proteobacteria, Gammaproteobacteria, Alteromonadales, Pseudoalteromonadaceae, Pseudoalteromonas, Pseudoalteromonas tetraodonis
A0A0U2X577	Peptidoglycan D,D-transpeptidase MrdA (EC 3.4.16.4) (Penicillin-binding protein 2) (PBP-2)	622	Pseudoalteromonas translucida KMM 520	1315283	cellular organisms, Bacteria, Proteobacteria, Gammaproteobacteria, Alteromonadales, Pseudoalteromonadaceae, Pseudoalteromonas, Pseudoalteromonas translucida, Pseudoalteromonas translucida KMM 520
A0A368NGI0	Peptidoglycan D,D-transpeptidase MrdA (EC 3.4.16.4) (Penicillin-binding protein 2) (PBP-2)	627	Corallincola holothuriorum	2282215	cellular organisms, Bacteria, Proteobacteria, Gammaproteobacteria, Alteromonadales, Psychromonadaceae, Corallincola, Corallincola holothuriorum
A1SU07	Peptidoglycan D,D-transpeptidase MrdA (EC 3.4.16.4) (Penicillin-binding protein 2) (PBP-2)	628	Psychromonas ingrahamii (strain 37)	357804	cellular organisms, Bacteria, Proteobacteria, Gammaproteobacteria, Alteromonadales, Psychromonadaceae, Psychromonas, Psychromonas ingrahamii, Psychromonas ingrahamii (strain 37)
A0A3L8PXK6	Peptidoglycan D,D-transpeptidase MrdA (EC 3.4.16.4) (Penicillin-binding protein 2) (PBP-2)	618	Parashewanella curva	2338552	cellular organisms, Bacteria, Proteobacteria, Gammaproteobacteria, Alteromonadales, Shewanellaceae, Parashewanella, Parashewanella curva
A0A3A6TWW0	Peptidoglycan D,D-transpeptidase MrdA (EC 3.4.16.4) (Penicillin-binding protein 2) (PBP-2)	618	Parashewanella spongiae	342950	cellular organisms, Bacteria, Proteobacteria, Gammaproteobacteria, Alteromonadales, Shewanellaceae, Parashewanella, Parashewanella spongiae
A0A6G9QN27	Peptidoglycan D,D-transpeptidase MrdA (EC 3.4.16.4) (Penicillin-binding protein 2) (PBP-2)	619	Shewanella aestuarii	1028752	cellular organisms, Bacteria, Proteobacteria, Gammaproteobacteria, Alteromonadales, Shewanellaceae, Shewanella, Shewanella aestuarii
A0A1S2THH4	Peptidoglycan D,D-transpeptidase MrdA (EC 3.4.16.4) (Penicillin-binding protein 2) (PBP-2)	614	Shewanella algae	38313	cellular organisms, Bacteria, Proteobacteria, Gammaproteobacteria, Alteromonadales, Shewanellaceae, Shewanella, Shewanella algae
A1S8T4	Peptidoglycan D,D-transpeptidase MrdA (EC 3.4.16.4) (Penicillin-binding protein 2) (PBP-2)	610	Shewanella amazonensis (strain ATCC BAA-1098 / SB2B)	326297	cellular organisms, Bacteria, Proteobacteria, Gammaproteobacteria, Alteromonadales, Shewanellaceae, Shewanella, Shewanella amazonensis, Shewanella amazonensis (strain ATCC BAA-1098 / SB2B)
A0A431VTZ8	Peptidoglycan D,D-transpeptidase MrdA (EC 3.4.16.4) (Penicillin-binding protein 2) (PBP-2)	618	Shewanella atlantica	271099	cellular organisms, Bacteria, Proteobacteria, Gammaproteobacteria, Alteromonadales, Shewanellaceae, Shewanella, Shewanella atlantica
A0A379YGM1	Peptidoglycan D,D-transpeptidase MrdA (EC 3.4.16.4) (Penicillin-binding protein 2) (PBP-2)	610	Shewanella baltica	62322	cellular organisms, Bacteria, Proteobacteria, Gammaproteobacteria, Alteromonadales, Shewanellaceae, Shewanella, Shewanella baltica
A9DKK5	Peptidoglycan D,D-transpeptidase MrdA (EC 3.4.16.4) (Penicillin-binding protein 2) (PBP-2)	610	Shewanella benthica KT99	314608	cellular organisms, Bacteria, Proteobacteria, Gammaproteobacteria, Alteromonadales, Shewanellaceae, Shewanella, Shewanella benthica, Shewanella benthica KT99
A0A431WMT0	Peptidoglycan D,D-transpeptidase MrdA (EC 3.4.16.4) (Penicillin-binding protein 2) (PBP-2)	618	Shewanella canadensis	271096	cellular organisms, Bacteria, Proteobacteria, Gammaproteobacteria, Alteromonadales, Shewanellaceae, Shewanella, Shewanella canadensis
A0A6G7LV66	Peptidoglycan D,D-transpeptidase MrdA (EC 3.4.16.4) (Penicillin-binding protein 2) (PBP-2)	622	Shewanella chilikensis	558541	cellular organisms, Bacteria, Proteobacteria, Gammaproteobacteria, Alteromonadales, Shewanellaceae, Shewanella, Shewanella chilikensis
A0A1E5ISY7	Peptidoglycan D,D-transpeptidase MrdA (EC 3.4.16.4) (Penicillin-binding protein 2) (PBP-2)	617	Shewanella colwelliana (Alteromonas colwelliana)	23	cellular organisms, Bacteria, Proteobacteria, Gammaproteobacteria, Alteromonadales, Shewanellaceae, Shewanella, Shewanella colwelliana (Alteromonas colwelliana)
V1DDJ8	Peptidoglycan D,D-transpeptidase MrdA (EC 3.4.16.4) (Penicillin-binding protein 2) (PBP-2)	610	Shewanella decolorationis S12	1353536	cellular organisms, Bacteria, Proteobacteria, Gammaproteobacteria, Alteromonadales, Shewanellaceae, Shewanella, Shewanella decolorationis, Shewanella decolorationis S12
Q12QY3	Peptidoglycan D,D-transpeptidase MrdA (EC 3.4.16.4) (Penicillin-binding protein 2) (PBP-2)	618	Shewanella denitrificans (strain OS217 / ATCC BAA-1090 / DSM 15013)	318161	cellular organisms, Bacteria, Proteobacteria, Gammaproteobacteria, Alteromonadales, Shewanellaceae, Shewanella, Shewanella denitrificans, Shewanella denitrificans (strain OS217 / ATCC BAA-1090 / DSM 15013)
A0A4R2FA12	Peptidoglycan D,D-transpeptidase MrdA (EC 3.4.16.4) (Penicillin-binding protein 2) (PBP-2)	621	Shewanella fodinae	552357	cellular organisms, Bacteria, Proteobacteria, Gammaproteobacteria, Alteromonadales, Shewanellaceae, Shewanella, Shewanella fodinae
Q087K8	Peptidoglycan D,D-transpeptidase MrdA (EC 3.4.16.4) (Penicillin-binding protein 2) (PBP-2)	618	Shewanella frigidimarina (strain NCIMB 400)	318167	cellular organisms, Bacteria, Proteobacteria, Gammaproteobacteria, Alteromonadales, Shewanellaceae, Shewanella, Shewanella frigidimarina, Shewanella frigidimarina (strain NCIMB 400)
B0TR50	Peptidoglycan D,D-transpeptidase MrdA (EC 3.4.16.4) (Penicillin-binding protein 2) (PBP-2)	617	Shewanella halifaxensis (strain HAW-EB4)	458817	cellular organisms, Bacteria, Proteobacteria, Gammaproteobacteria, Alteromonadales, Shewanellaceae, Shewanella, Shewanella halifaxensis, Shewanella halifaxensis (strain HAW-EB4)
A0A553JNX6	Peptidoglycan D,D-transpeptidase MrdA (EC 3.4.16.4) (Penicillin-binding protein 2) (PBP-2)	617	Shewanella hanedai (Alteromonas hanedai)	25	cellular organisms, Bacteria, Proteobacteria, Gammaproteobacteria, Alteromonadales, Shewanellaceae, Shewanella, Shewanella hanedai (Alteromonas hanedai)
A0A6L7I2R6	Peptidoglycan D,D-transpeptidase MrdA (EC 3.4.16.4) (Penicillin-binding protein 2) (PBP-2)	627	Shewanella insulae	2681496	cellular organisms, Bacteria, Proteobacteria, Gammaproteobacteria, Alteromonadales, Shewanellaceae, Shewanella, Shewanella insulae
A0A3Q9E9G1	Peptidoglycan D,D-transpeptidase MrdA (EC 3.4.16.4) (Penicillin-binding protein 2) (PBP-2)	618	Shewanella khirikhana	1965282	cellular organisms, Bacteria, Proteobacteria, Gammaproteobacteria, Alteromonadales, Shewanellaceae, Shewanella, Shewanella khirikhana
A0A3G8LXV1	Peptidoglycan D,D-transpeptidase MrdA (EC 3.4.16.4) (Penicillin-binding protein 2) (PBP-2)	618	Shewanella livingstonensis	150120	cellular organisms, Bacteria, Proteobacteria, Gammaproteobacteria, Alteromonadales, Shewanellaceae, Shewanella, Shewanella livingstonensis
A3QH53	Peptidoglycan D,D-transpeptidase MrdA (EC 3.4.16.4) (Penicillin-binding protein 2) (PBP-2)	627	Shewanella loihica (strain ATCC BAA-1088 / PV-4)	323850	cellular organisms, Bacteria, Proteobacteria, Gammaproteobacteria, Alteromonadales, Shewanellaceae, Shewanella, Shewanella loihica, Shewanella loihica (strain ATCC BAA-1088 / PV-4)
A0A094J959	Peptidoglycan D,D-transpeptidase MrdA (EC 3.4.16.4) (Penicillin-binding protein 2) (PBP-2)	613	Shewanella mangrovi	1515746	cellular organisms, Bacteria, Proteobacteria, Gammaproteobacteria, Alteromonadales, Shewanellaceae, Shewanella, Shewanella mangrovi
A0A4Y6IYR4	Peptidoglycan D,D-transpeptidase MrdA (EC 3.4.16.4) (Penicillin-binding protein 2) (PBP-2)	627	Shewanella marisflavi	260364	cellular organisms, Bacteria, Proteobacteria, Gammaproteobacteria, Alteromonadales, Shewanellaceae, Shewanella, Shewanella marisflavi
A0A411PG00	Peptidoglycan D,D-transpeptidase MrdA (EC 3.4.16.4) (Penicillin-binding protein 2) (PBP-2)	618	Shewanella maritima	2520507	cellular organisms, Bacteria, Proteobacteria, Gammaproteobacteria, Alteromonadales, Shewanellaceae, Shewanella, Shewanella maritima
A0A1N6SPA5	Peptidoglycan D,D-transpeptidase MrdA (EC 3.4.16.4) (Penicillin-binding protein 2) (PBP-2)	610	Shewanella morhuae	365591	cellular organisms, Bacteria, Proteobacteria, Gammaproteobacteria, Alteromonadales, Shewanellaceae, Shewanella, Shewanella morhuae
Q8EHP9	Peptidoglycan D,D-transpeptidase MrdA (EC 3.4.16.4) (Penicillin-binding protein 2) (PBP-2)	618	Shewanella oneidensis (strain MR-1)	211586	cellular organisms, Bacteria, Proteobacteria, Gammaproteobacteria, Alteromonadales, Shewanellaceae, Shewanella, Shewanella oneidensis, Shewanella oneidensis (strain MR-1)
A8H7C8	Peptidoglycan D,D-transpeptidase MrdA (EC 3.4.16.4) (Penicillin-binding protein 2) (PBP-2)	618	Shewanella pealeana (strain ATCC 700345 / ANG-SQ1)	398579	cellular organisms, Bacteria, Proteobacteria, Gammaproteobacteria, Alteromonadales, Shewanellaceae, Shewanella, Shewanella pealeana, Shewanella pealeana (strain ATCC 700345 / ANG-SQ1)
B8CSH0	Peptidoglycan D,D-transpeptidase MrdA (EC 3.4.16.4) (Penicillin-binding protein 2) (PBP-2)	610	Shewanella piezotolerans (strain WP3 / JCM 13877)	225849	cellular organisms, Bacteria, Proteobacteria, Gammaproteobacteria, Alteromonadales, Shewanellaceae, Shewanella, Shewanella piezotolerans, Shewanella piezotolerans (strain WP3 / JCM 13877)
A0A4Y5YC92	Peptidoglycan D,D-transpeptidase MrdA (EC 3.4.16.4) (Penicillin-binding protein 2) (PBP-2)	618	Shewanella polaris	2588449	cellular organisms, Bacteria, Proteobacteria, Gammaproteobacteria, Alteromonadales, Shewanellaceae, Shewanella, Shewanella polaris
A0A1S6HV82	Peptidoglycan D,D-transpeptidase MrdA (EC 3.4.16.4) (Penicillin-binding protein 2) (PBP-2)	618	Shewanella psychrophila	225848	cellular organisms, Bacteria, Proteobacteria, Gammaproteobacteria, Alteromonadales, Shewanellaceae, Shewanella, Shewanella psychrophila
E6XJY3	Peptidoglycan D,D-transpeptidase MrdA (EC 3.4.16.4) (Penicillin-binding protein 2) (PBP-2)	618	Shewanella putrefaciens (strain 200)	399804	cellular organisms, Bacteria, Proteobacteria, Gammaproteobacteria, Alteromonadales, Shewanellaceae, Shewanella, Shewanella putrefaciens (Pseudomonas putrefaciens), Shewanella putrefaciens (strain 200)
A8FZ16	Peptidoglycan D,D-transpeptidase MrdA (EC 3.4.16.4) (Penicillin-binding protein 2) (PBP-2)	618	Shewanella sediminis (strain HAW-EB3)	425104	cellular organisms, Bacteria, Proteobacteria, Gammaproteobacteria, Alteromonadales, Shewanellaceae, Shewanella, Shewanella sediminis, Shewanella sediminis (strain HAW-EB3)
D4ZBI2	Peptidoglycan D,D-transpeptidase MrdA (EC 3.4.16.4) (Penicillin-binding protein 2) (PBP-2)	618	Shewanella violacea (strain JCM 10179 / CIP 106290 / LMG 19151 / DSS12)	637905	cellular organisms, Bacteria, Proteobacteria, Gammaproteobacteria, Alteromonadales, Shewanellaceae, Shewanella, Shewanella violacea, Shewanella violacea (strain JCM 10179 / CIP 106290 / LMG 19151 / DSS12)
B1KDW6	Peptidoglycan D,D-transpeptidase MrdA (EC 3.4.16.4) (Penicillin-binding protein 2) (PBP-2)	610	Shewanella woodyi (strain ATCC 51908 / MS32)	392500	cellular organisms, Bacteria, Proteobacteria, Gammaproteobacteria, Alteromonadales, Shewanellaceae, Shewanella, Shewanella woodyi, Shewanella woodyi (strain ATCC 51908 / MS32)
A0A073KS77	Peptidoglycan D,D-transpeptidase MrdA (EC 3.4.16.4) (Penicillin-binding protein 2) (PBP-2)	610	Shewanella xiamenensis	332186	cellular organisms, Bacteria, Proteobacteria, Gammaproteobacteria, Alteromonadales, Shewanellaceae, Shewanella, Shewanella xiamenensis
A0A3M0A6V3	Peptidoglycan D,D-transpeptidase MrdA (EC 3.4.16.4) (Penicillin-binding protein 2) (PBP-2)	619	Umboniibacter marinipuniceus	569599	cellular organisms, Bacteria, Proteobacteria, Gammaproteobacteria, Cellvibrionales, Cellvibrionaceae, Umboniibacter, Umboniibacter marinipuniceus
A0A2E0LKD3	Peptidoglycan D,D-transpeptidase MrdA (EC 3.4.16.4) (Penicillin-binding protein 2) (PBP-2)	619	Porticoccaceae bacterium	2026782	cellular organisms, Bacteria, Proteobacteria, Gammaproteobacteria, Cellvibrionales, Porticoccaceae, unclassified Porticoccaceae, Porticoccaceae bacterium
A0A0M2VA06	Peptidoglycan D,D-transpeptidase MrdA (EC 3.4.16.4) (Penicillin-binding protein 2) (PBP-2)	615	Arsukibacterium ikkense	336831	cellular organisms, Bacteria, Proteobacteria, Gammaproteobacteria, Chromatiales, Chromatiaceae, Arsukibacterium, Arsukibacterium ikkense
I1E258	Peptidoglycan D,D-transpeptidase MrdA (EC 3.4.16.4) (Penicillin-binding protein 2) (PBP-2)	622	Rheinheimera nanhaiensis E407-8	562729	cellular organisms, Bacteria, Proteobacteria, Gammaproteobacteria, Chromatiales, Chromatiaceae, Rheinheimera, Rheinheimera nanhaiensis, Rheinheimera nanhaiensis E407-8
A0A1H6MIA8	Peptidoglycan D,D-transpeptidase MrdA (EC 3.4.16.4) (Penicillin-binding protein 2) (PBP-2)	622	Rheinheimera pacifica	173990	cellular organisms, Bacteria, Proteobacteria, Gammaproteobacteria, Chromatiales, Chromatiaceae, Rheinheimera, Rheinheimera pacifica
A0A437QSD2	Peptidoglycan D,D-transpeptidase MrdA (EC 3.4.16.4) (Penicillin-binding protein 2) (PBP-2)	697	Rheinheimera riviphila	1834037	cellular organisms, Bacteria, Proteobacteria, Gammaproteobacteria, Chromatiales, Chromatiaceae, Rheinheimera, Rheinheimera riviphila
A0A1E7QAK1	Peptidoglycan D,D-transpeptidase MrdA (EC 3.4.16.4) (Penicillin-binding protein 2) (PBP-2)	615	Rheinheimera salexigens	1628148	cellular organisms, Bacteria, Proteobacteria, Gammaproteobacteria, Chromatiales, Chromatiaceae, Rheinheimera, Rheinheimera salexigens
A0A5C8LU20	Peptidoglycan D,D-transpeptidase MrdA (EC 3.4.16.4) (Penicillin-binding protein 2) (PBP-2)	624	Rheinheimera tangshanensis	400153	cellular organisms, Bacteria, Proteobacteria, Gammaproteobacteria, Chromatiales, Chromatiaceae, Rheinheimera, Rheinheimera tangshanensis
A0A285J1J7	Peptidoglycan D,D-transpeptidase MrdA (EC 3.4.16.4) (Penicillin-binding protein 2) (PBP-2)	622	Rheinheimera tuosuensis	1323745	cellular organisms, Bacteria, Proteobacteria, Gammaproteobacteria, Chromatiales, Chromatiaceae, Rheinheimera, Rheinheimera tuosuensis
A0A369CGW7	Peptidoglycan D,D-transpeptidase MrdA (EC 3.4.16.4) (Penicillin-binding protein 2) (PBP-2)	615	Thioalbus denitrificans	547122	cellular organisms, Bacteria, Proteobacteria, Gammaproteobacteria, Chromatiales, Ectothiorhodospiraceae (purple sulfur bacteria), Thioalbus, Thioalbus denitrificans
A0A3N1PGG9	Peptidoglycan D,D-transpeptidase MrdA (EC 3.4.16.4) (Penicillin-binding protein 2) (PBP-2)	628	Gallaecimonas pentaromativorans	584787	cellular organisms, Bacteria, Proteobacteria, Gammaproteobacteria, Gammaproteobacteria incertae sedis, Gallaecimonas, Gallaecimonas pentaromativorans
K2JAS6	Peptidoglycan D,D-transpeptidase MrdA (EC 3.4.16.4) (Penicillin-binding protein 2) (PBP-2)	621	Gallaecimonas xiamenensis 3-C-1	745411	cellular organisms, Bacteria, Proteobacteria, Gammaproteobacteria, Gammaproteobacteria incertae sedis, Gallaecimonas, Gallaecimonas xiamenensis, Gallaecimonas xiamenensis 3-C-1
A0A2E2VU36	Peptidoglycan D,D-transpeptidase MrdA (EC 3.4.16.4) (Penicillin-binding protein 2) (PBP-2)	614	Kangiellaceae bacterium	2026751	cellular organisms, Bacteria, Proteobacteria, Gammaproteobacteria, Kangiellales, Kangiellaceae, unclassified Kangiellaceae, Kangiellaceae bacterium
A0A370GGR0	Peptidoglycan D,D-transpeptidase MrdA (EC 3.4.16.4) (Penicillin-binding protein 2) (PBP-2)	628	Aquicella lusitana	254246	cellular organisms, Bacteria, Proteobacteria, Gammaproteobacteria, Legionellales, Coxiellaceae, Aquicella, Aquicella lusitana
A0A5E4PIU3	Peptidoglycan D,D-transpeptidase MrdA (EC 3.4.16.4) (Penicillin-binding protein 2) (PBP-2)	627	Aquicella siphonis	254247	cellular organisms, Bacteria, Proteobacteria, Gammaproteobacteria, Legionellales, Coxiellaceae, Aquicella, Aquicella siphonis
A0A0Q9YYF2	Stage V sporulation protein D	612	Candidatus Berkiella aquae	295108	cellular organisms, Bacteria, Proteobacteria, Gammaproteobacteria, Legionellales, Coxiellaceae, Candidatus Berkiella, Candidatus Berkiella aquae
A0A0H4VE65	Cell elongation specific D,D-transpeptidase	613	Candidatus Coxiella mudrowiae	2054173	cellular organisms, Bacteria, Proteobacteria, Gammaproteobacteria, Legionellales, Coxiellaceae, Coxiella, Candidatus Coxiella mudrowiae
A9KCR1	Peptidoglycan D,D-transpeptidase MrdA (EC 3.4.16.4) (Penicillin-binding protein 2) (PBP-2)	615	Coxiella burnetii (strain Dugway 5J108-111)	434922	cellular organisms, Bacteria, Proteobacteria, Gammaproteobacteria, Legionellales, Coxiellaceae, Coxiella, Coxiella burnetii, Coxiella burnetii (strain Dugway 5J108-111)
A0A377GAI0	Peptidoglycan D,D-transpeptidase MrdA (EC 3.4.16.4) (Penicillin-binding protein 2) (PBP-2)	621	Fluoribacter dumoffii	463	cellular organisms, Bacteria, Proteobacteria, Gammaproteobacteria, Legionellales, Legionellaceae, Fluoribacter, Fluoribacter dumoffii
A0A377GK66	Peptidoglycan D,D-transpeptidase MrdA (EC 3.4.16.4) (Penicillin-binding protein 2) (PBP-2)	621	Fluoribacter gormanii	464	cellular organisms, Bacteria, Proteobacteria, Gammaproteobacteria, Legionellales, Legionellaceae, Fluoribacter, Fluoribacter gormanii
A0A0W0R4R3	Peptidoglycan D,D-transpeptidase MrdA (EC 3.4.16.4) (Penicillin-binding protein 2) (PBP-2)	617	Legionella adelaidensis	45056	cellular organisms, Bacteria, Proteobacteria, Gammaproteobacteria, Legionellales, Legionellaceae, Legionella, Legionella adelaidensis
A0A2Z3KSY3	Peptidoglycan D,D-transpeptidase MrdA (EC 3.4.16.4) (Penicillin-binding protein 2) (PBP-2)	621	Legionella anisa	28082	cellular organisms, Bacteria, Proteobacteria, Gammaproteobacteria, Legionellales, Legionellaceae, Legionella, Legionella anisa
A0A378I2R4	Peptidoglycan D,D-transpeptidase MrdA (EC 3.4.16.4) (Penicillin-binding protein 2) (PBP-2)	617	Legionella beliardensis	91822	cellular organisms, Bacteria, Proteobacteria, Gammaproteobacteria, Legionellales, Legionellaceae, Legionella, Legionella beliardensis
A0A378I9Y7	Peptidoglycan D,D-transpeptidase MrdA (EC 3.4.16.4) (Penicillin-binding protein 2) (PBP-2)	617	Legionella birminghamensis	28083	cellular organisms, Bacteria, Proteobacteria, Gammaproteobacteria, Legionellales, Legionellaceae, Legionella, Legionella birminghamensis
A0A0W0RR28	Peptidoglycan D,D-transpeptidase MrdA (EC 3.4.16.4) (Penicillin-binding protein 2) (PBP-2)	634	Legionella bozemanae (Fluoribacter bozemanae)	447	cellular organisms, Bacteria, Proteobacteria, Gammaproteobacteria, Legionellales, Legionellaceae, Legionella, Legionella bozemanae (Fluoribacter bozemanae)
A0A0W0S4A1	Peptidoglycan D,D-transpeptidase MrdA (EC 3.4.16.4) (Penicillin-binding protein 2) (PBP-2)	617	Legionella brunensis	29422	cellular organisms, Bacteria, Proteobacteria, Gammaproteobacteria, Legionellales, Legionellaceae, Legionella, Legionella brunensis
A0A378JJC5	Peptidoglycan D,D-transpeptidase MrdA (EC 3.4.16.4) (Penicillin-binding protein 2) (PBP-2)	617	Legionella busanensis	190655	cellular organisms, Bacteria, Proteobacteria, Gammaproteobacteria, Legionellales, Legionellaceae, Legionella, Legionella busanensis
A0A0W0S8U3	Peptidoglycan D,D-transpeptidase MrdA (EC 3.4.16.4) (Penicillin-binding protein 2) (PBP-2)	620	Legionella cherrii	28084	cellular organisms, Bacteria, Proteobacteria, Gammaproteobacteria, Legionellales, Legionellaceae, Legionella, Legionella cherrii
A0A378IIG4	Peptidoglycan D,D-transpeptidase MrdA (EC 3.4.16.4) (Penicillin-binding protein 2) (PBP-2)	621	Legionella cincinnatiensis	28085	cellular organisms, Bacteria, Proteobacteria, Gammaproteobacteria, Legionellales, Legionellaceae, Legionella, Legionella cincinnatiensis
G9ER64	Peptidoglycan D,D-transpeptidase MrdA (EC 3.4.16.4) (Penicillin-binding protein 2) (PBP-2)	622	Legionella drancourtii LLAP12	658187	cellular organisms, Bacteria, Proteobacteria, Gammaproteobacteria, Legionellales, Legionellaceae, Legionella, Legionella drancourtii, Legionella drancourtii LLAP12
A0A0W0TBE2	Peptidoglycan D,D-transpeptidase MrdA (EC 3.4.16.4) (Penicillin-binding protein 2) (PBP-2)	620	Legionella drozanskii LLAP-1	1212489	cellular organisms, Bacteria, Proteobacteria, Gammaproteobacteria, Legionellales, Legionellaceae, Legionella, Legionella drozanskii, Legionella drozanskii LLAP-1
A0A0W0TRW0	Peptidoglycan D,D-transpeptidase MrdA (EC 3.4.16.4) (Penicillin-binding protein 2) (PBP-2)	617	Legionella erythra	448	cellular organisms, Bacteria, Proteobacteria, Gammaproteobacteria, Legionellales, Legionellaceae, Legionella, Legionella erythra
A0A098G5F8	Peptidoglycan D,D-transpeptidase MrdA (EC 3.4.16.4) (Penicillin-binding protein 2) (PBP-2)	618	Legionella fallonii LLAP-10	1212491	cellular organisms, Bacteria, Proteobacteria, Gammaproteobacteria, Legionellales, Legionellaceae, Legionella, Legionella fallonii, Legionella fallonii LLAP-10
A0A0W0U5H2	Peptidoglycan D,D-transpeptidase MrdA (EC 3.4.16.4) (Penicillin-binding protein 2) (PBP-2)	618	Legionella feeleii	453	cellular organisms, Bacteria, Proteobacteria, Gammaproteobacteria, Legionellales, Legionellaceae, Legionella, Legionella feeleii
A0A0W0TZ61	Peptidoglycan D,D-transpeptidase MrdA (EC 3.4.16.4) (Penicillin-binding protein 2) (PBP-2)	617	Legionella geestiana	45065	cellular organisms, Bacteria, Proteobacteria, Gammaproteobacteria, Legionellales, Legionellaceae, Legionella, Legionella geestiana
A0A378JBK2	Peptidoglycan D,D-transpeptidase MrdA (EC 3.4.16.4) (Penicillin-binding protein 2) (PBP-2)	621	Legionella gratiana	45066	cellular organisms, Bacteria, Proteobacteria, Gammaproteobacteria, Legionellales, Legionellaceae, Legionella, Legionella gratiana
A0A0A8UTH9	Peptidoglycan D,D-transpeptidase MrdA (EC 3.4.16.4) (Penicillin-binding protein 2) (PBP-2)	617	Legionella hackeliae	449	cellular organisms, Bacteria, Proteobacteria, Gammaproteobacteria, Legionellales, Legionellaceae, Legionella, Legionella hackeliae
A0A0W0VH44	Peptidoglycan D,D-transpeptidase MrdA (EC 3.4.16.4) (Penicillin-binding protein 2) (PBP-2)	616	Legionella israelensis	454	cellular organisms, Bacteria, Proteobacteria, Gammaproteobacteria, Legionellales, Legionellaceae, Legionella, Legionella israelensis
A0A0W0UNM2	Peptidoglycan D,D-transpeptidase MrdA (EC 3.4.16.4) (Penicillin-binding protein 2) (PBP-2)	617	Legionella jamestowniensis	455	cellular organisms, Bacteria, Proteobacteria, Gammaproteobacteria, Legionellales, Legionellaceae, Legionella, Legionella jamestowniensis
A0A0W0V7K9	Peptidoglycan D,D-transpeptidase MrdA (EC 3.4.16.4) (Penicillin-binding protein 2) (PBP-2)	617	Legionella jordanis	456	cellular organisms, Bacteria, Proteobacteria, Gammaproteobacteria, Legionellales, Legionellaceae, Legionella, Legionella jordanis
A0A0W0VED7	Peptidoglycan D,D-transpeptidase MrdA (EC 3.4.16.4) (Penicillin-binding protein 2) (PBP-2)	617	Legionella lansingensis	45067	cellular organisms, Bacteria, Proteobacteria, Gammaproteobacteria, Legionellales, Legionellaceae, Legionella, Legionella lansingensis
A0A0W0VKM3	Peptidoglycan D,D-transpeptidase MrdA (EC 3.4.16.4) (Penicillin-binding protein 2) (PBP-2)	619	Legionella londiniensis	45068	cellular organisms, Bacteria, Proteobacteria, Gammaproteobacteria, Legionellales, Legionellaceae, Legionella, Legionella londiniensis
D3HSE4	Peptidoglycan D,D-transpeptidase MrdA (EC 3.4.16.4) (Penicillin-binding protein 2) (PBP-2)	621	Legionella longbeachae serogroup 1 (strain NSW150)	661367	cellular organisms, Bacteria, Proteobacteria, Gammaproteobacteria, Legionellales, Legionellaceae, Legionella, Legionella longbeachae, Legionella longbeachae serogroup 1 (strain NSW150)
A0A0W0WF41	Peptidoglycan D,D-transpeptidase MrdA (EC 3.4.16.4) (Penicillin-binding protein 2) (PBP-2)	620	Legionella maceachernii	466	cellular organisms, Bacteria, Proteobacteria, Gammaproteobacteria, Legionellales, Legionellaceae, Legionella, Legionella maceachernii
A0A078L587	Peptidoglycan D,D-transpeptidase MrdA (EC 3.4.16.4) (Penicillin-binding protein 2) (PBP-2)	619	Legionella massiliensis	1034943	cellular organisms, Bacteria, Proteobacteria, Gammaproteobacteria, Legionellales, Legionellaceae, Legionella, Legionella massiliensis
A0A378JY17	Peptidoglycan D,D-transpeptidase MrdA (EC 3.4.16.4) (Penicillin-binding protein 2) (PBP-2)	617	Legionella moravica	39962	cellular organisms, Bacteria, Proteobacteria, Gammaproteobacteria, Legionellales, Legionellaceae, Legionella, Legionella moravica
A0A0W0WV99	Peptidoglycan D,D-transpeptidase MrdA (EC 3.4.16.4) (Penicillin-binding protein 2) (PBP-2)	620	Legionella nautarum	45070	cellular organisms, Bacteria, Proteobacteria, Gammaproteobacteria, Legionellales, Legionellaceae, Legionella, Legionella nautarum
W0B7Z2	Peptidoglycan D,D-transpeptidase MrdA (EC 3.4.16.4) (Penicillin-binding protein 2) (PBP-2)	616	Legionella oakridgensis ATCC 33761 = DSM 21215	1268635	cellular organisms, Bacteria, Proteobacteria, Gammaproteobacteria, Legionellales, Legionellaceae, Legionella, Legionella oakridgensis, Legionella oakridgensis ATCC 33761 = DSM 21215
A0A1E5JVD9	Peptidoglycan D,D-transpeptidase MrdA (EC 3.4.16.4) (Penicillin-binding protein 2) (PBP-2)	634	Legionella parisiensis	45071	cellular organisms, Bacteria, Proteobacteria, Gammaproteobacteria, Legionellales, Legionellaceae, Legionella, Legionella parisiensis
A0A127V206	Peptidoglycan D,D-transpeptidase MrdA (EC 3.4.16.4) (Penicillin-binding protein 2) (PBP-2)	617	Legionella pneumophila subsp. pascullei	91890	cellular organisms, Bacteria, Proteobacteria, Gammaproteobacteria, Legionellales, Legionellaceae, Legionella, Legionella pneumophila, Legionella pneumophila subsp. pascullei
Q5ZVR5	Peptidoglycan D,D-transpeptidase MrdA (EC 3.4.16.4) (Penicillin-binding protein 2) (PBP-2)	626	Legionella pneumophila subsp. pneumophila (strain Philadelphia 1 / ATCC 33152 / DSM 7513)	272624	cellular organisms, Bacteria, Proteobacteria, Gammaproteobacteria, Legionellales, Legionellaceae, Legionella, Legionella pneumophila, Legionella pneumophila subsp. pneumophila, Legionella pneumophila subsp. pneumophila (strain Philadelphia 1 / ATCC 33152 / DSM 7513)
A0A317U6P3	Peptidoglycan D,D-transpeptidase MrdA (EC 3.4.16.4) (Penicillin-binding protein 2) (PBP-2)	621	Legionella qingyii	2184757	cellular organisms, Bacteria, Proteobacteria, Gammaproteobacteria, Legionellales, Legionellaceae, Legionella, Legionella qingyii
A0A378KUM5	Peptidoglycan D,D-transpeptidase MrdA (EC 3.4.16.4) (Penicillin-binding protein 2) (PBP-2)	617	Legionella quateirensis	45072	cellular organisms, Bacteria, Proteobacteria, Gammaproteobacteria, Legionellales, Legionellaceae, Legionella, Legionella quateirensis
A0A0W0Y3G0	Peptidoglycan D,D-transpeptidase MrdA (EC 3.4.16.4) (Penicillin-binding protein 2) (PBP-2)	617	Legionella quinlivanii	45073	cellular organisms, Bacteria, Proteobacteria, Gammaproteobacteria, Legionellales, Legionellaceae, Legionella, Legionella quinlivanii
A0A0W0XY26	Peptidoglycan D,D-transpeptidase MrdA (EC 3.4.16.4) (Penicillin-binding protein 2) (PBP-2)	617	Legionella rubrilucens	458	cellular organisms, Bacteria, Proteobacteria, Gammaproteobacteria, Legionellales, Legionellaceae, Legionella, Legionella rubrilucens
A0A0W0YC43	Peptidoglycan D,D-transpeptidase MrdA (EC 3.4.16.4) (Penicillin-binding protein 2) (PBP-2)	621	Legionella sainthelensi	28087	cellular organisms, Bacteria, Proteobacteria, Gammaproteobacteria, Legionellales, Legionellaceae, Legionella, Legionella sainthelensi
A0A0W0YFL8	Peptidoglycan D,D-transpeptidase MrdA (EC 3.4.16.4) (Penicillin-binding protein 2) (PBP-2)	621	Legionella santicrucis	45074	cellular organisms, Bacteria, Proteobacteria, Gammaproteobacteria, Legionellales, Legionellaceae, Legionella, Legionella santicrucis
A0A433JHK0	Peptidoglycan D,D-transpeptidase MrdA (EC 3.4.16.4) (Penicillin-binding protein 2) (PBP-2)	615	Legionella septentrionalis	2498109	cellular organisms, Bacteria, Proteobacteria, Gammaproteobacteria, Legionellales, Legionellaceae, Legionella, Legionella septentrionalis
A0A0W0Z300	Peptidoglycan D,D-transpeptidase MrdA (EC 3.4.16.4) (Penicillin-binding protein 2) (PBP-2)	617	Legionella shakespearei DSM 23087	1122169	cellular organisms, Bacteria, Proteobacteria, Gammaproteobacteria, Legionellales, Legionellaceae, Legionella, Legionella shakespearei, Legionella shakespearei DSM 23087
A0A0W0Z4K9	Peptidoglycan D,D-transpeptidase MrdA (EC 3.4.16.4) (Penicillin-binding protein 2) (PBP-2)	619	Legionella spiritensis	452	cellular organisms, Bacteria, Proteobacteria, Gammaproteobacteria, Legionellales, Legionellaceae, Legionella, Legionella spiritensis
A0A0W0ZFK8	Peptidoglycan D,D-transpeptidase MrdA (EC 3.4.16.4) (Penicillin-binding protein 2) (PBP-2)	621	Legionella steelei	947033	cellular organisms, Bacteria, Proteobacteria, Gammaproteobacteria, Legionellales, Legionellaceae, Legionella, Legionella steelei
A0A378L832	Peptidoglycan D,D-transpeptidase MrdA (EC 3.4.16.4) (Penicillin-binding protein 2) (PBP-2)	621	Legionella steigerwaltii	460	cellular organisms, Bacteria, Proteobacteria, Gammaproteobacteria, Legionellales, Legionellaceae, Legionella, Legionella steigerwaltii
A0A3A5L116	Peptidoglycan D,D-transpeptidase MrdA (EC 3.4.16.4) (Penicillin-binding protein 2) (PBP-2)	617	Legionella taurinensis	70611	cellular organisms, Bacteria, Proteobacteria, Gammaproteobacteria, Legionellales, Legionellaceae, Legionella, Legionella taurinensis
A0A0W0ZVD1	Peptidoglycan D,D-transpeptidase MrdA (EC 3.4.16.4) (Penicillin-binding protein 2) (PBP-2)	621	Legionella tucsonensis	40335	cellular organisms, Bacteria, Proteobacteria, Gammaproteobacteria, Legionellales, Legionellaceae, Legionella, Legionella tucsonensis
A0A378LUF3	Peptidoglycan D,D-transpeptidase MrdA (EC 3.4.16.4) (Penicillin-binding protein 2) (PBP-2)	621	Legionella wadsworthii	28088	cellular organisms, Bacteria, Proteobacteria, Gammaproteobacteria, Legionellales, Legionellaceae, Legionella, Legionella wadsworthii
A0A0W1ALU7	Peptidoglycan D,D-transpeptidase MrdA (EC 3.4.16.4) (Penicillin-binding protein 2) (PBP-2)	617	Legionella waltersii	66969	cellular organisms, Bacteria, Proteobacteria, Gammaproteobacteria, Legionellales, Legionellaceae, Legionella, Legionella waltersii
A0A0W1AL61	Peptidoglycan D,D-transpeptidase MrdA (EC 3.4.16.4) (Penicillin-binding protein 2) (PBP-2)	617	Legionella worsleiensis	45076	cellular organisms, Bacteria, Proteobacteria, Gammaproteobacteria, Legionellales, Legionellaceae, Legionella, Legionella worsleiensis
A0A098GF05	Peptidoglycan D,D-transpeptidase MrdA (EC 3.4.16.4) (Penicillin-binding protein 2) (PBP-2)	620	Tatlockia micdadei (Legionella micdadei)	451	cellular organisms, Bacteria, Proteobacteria, Gammaproteobacteria, Legionellales, Legionellaceae, Tatlockia, Tatlockia micdadei (Legionella micdadei)
A0A1C4GS02	Peptidoglycan D,D-transpeptidase MrdA (EC 3.4.16.4) (Penicillin-binding protein 2) (PBP-2)	670	Acinetobacter albensis	1673609	cellular organisms, Bacteria, Proteobacteria, Gammaproteobacteria, Moraxellales, Moraxellaceae, Acinetobacter, Acinetobacter albensis
A0A217EF74	Peptidoglycan D,D-transpeptidase MrdA (EC 3.4.16.4) (Penicillin-binding protein 2) (PBP-2)	679	Acinetobacter apis	1229165	cellular organisms, Bacteria, Proteobacteria, Gammaproteobacteria, Moraxellales, Moraxellaceae, Acinetobacter, Acinetobacter apis
WP_211138791.1	penicillin-binding protein 2	683	Acinetobacter baretiae	2605383	cellular organisms, Bacteria, Proteobacteria, Gammaproteobacteria, Moraxellales, Moraxellaceae, Acinetobacter, Acinetobacter baretiae
Q6FD74	Peptidoglycan D,D-transpeptidase MrdA (EC 3.4.16.4) (Penicillin-binding protein 2) (PBP-2)	675	Acinetobacter baylyi (strain ATCC 33305 / BD413 / ADP1)	62977	cellular organisms, Bacteria, Proteobacteria, Gammaproteobacteria, Moraxellales, Moraxellaceae, Acinetobacter, Acinetobacter baylyi, Acinetobacter baylyi (strain ATCC 33305 / BD413 / ADP1)
N9EEK8	Peptidoglycan D,D-transpeptidase MrdA (EC 3.4.16.4) (Penicillin-binding protein 2) (PBP-2)	677	Acinetobacter beijerinckii CIP 110307	1217648	cellular organisms, Bacteria, Proteobacteria, Gammaproteobacteria, Moraxellales, Moraxellaceae, Acinetobacter, Acinetobacter beijerinckii, Acinetobacter beijerinckii CIP 110307
N9D9A1	Peptidoglycan D,D-transpeptidase MrdA (EC 3.4.16.4) (Penicillin-binding protein 2) (PBP-2)	688	Acinetobacter bereziniae LMG 1003 = CIP 70.12	981324	cellular organisms, Bacteria, Proteobacteria, Gammaproteobacteria, Moraxellales, Moraxellaceae, Acinetobacter, Acinetobacter bereziniae (Acinetobacter genomosp. 10), Acinetobacter bereziniae LMG 1003 = CIP 70.12
N8QC87	Peptidoglycan D,D-transpeptidase MrdA (EC 3.4.16.4) (Penicillin-binding protein 2) (PBP-2)	669	Acinetobacter bohemicus ANC 3994	1217715	cellular organisms, Bacteria, Proteobacteria, Gammaproteobacteria, Moraxellales, Moraxellaceae, Acinetobacter, Acinetobacter bohemicus, Acinetobacter bohemicus ANC 3994
A0A1G6GSS8	Peptidoglycan D,D-transpeptidase MrdA (EC 3.4.16.4) (Penicillin-binding protein 2) (PBP-2)	685	Acinetobacter boissieri	1219383	cellular organisms, Bacteria, Proteobacteria, Gammaproteobacteria, Moraxellales, Moraxellaceae, Acinetobacter, Acinetobacter boissieri
N9DSJ1	Peptidoglycan D,D-transpeptidase MrdA (EC 3.4.16.4) (Penicillin-binding protein 2) (PBP-2)	682	Acinetobacter bouvetii DSM 14964 = CIP 107468	1120925	cellular organisms, Bacteria, Proteobacteria, Gammaproteobacteria, Moraxellales, Moraxellaceae, Acinetobacter, Acinetobacter bouvetii, Acinetobacter bouvetii DSM 14964 = CIP 107468
V2URS9	Peptidoglycan D,D-transpeptidase MrdA (EC 3.4.16.4) (Penicillin-binding protein 2) (PBP-2)	674	Acinetobacter brisouii CIP 110357	1341683	cellular organisms, Bacteria, Proteobacteria, Gammaproteobacteria, Moraxellales, Moraxellaceae, Acinetobacter, Acinetobacter brisouii, Acinetobacter brisouii CIP 110357
D0C8Z9	Peptidoglycan D,D-transpeptidase MrdA (EC 3.4.16.4) (Penicillin-binding protein 2) (PBP-2)	672	Acinetobacter baumannii (strain ATCC 19606 / DSM 30007 / JCM 6841 / CCUG 19606 / CIP 70.34 / NBRC 109757 / NCIMB 12457 / NCTC 12156 / 81)	575584	cellular organisms, Bacteria, Proteobacteria, Gammaproteobacteria, Moraxellales, Moraxellaceae, Acinetobacter, Acinetobacter calcoaceticus/baumannii complex, Acinetobacter baumannii, Acinetobacter baumannii (strain ATCC 19606 / DSM 30007 / JCM 6841 / CCUG 19606 / CIP 70.34 / NBRC 109757 / NCIMB 12457 / NCTC 12156 / 81)
N9EMS1	Peptidoglycan D,D-transpeptidase MrdA (EC 3.4.16.4) (Penicillin-binding protein 2) (PBP-2)	670	Acinetobacter calcoaceticus ANC 3680	1217653	cellular organisms, Bacteria, Proteobacteria, Gammaproteobacteria, Moraxellales, Moraxellaceae, Acinetobacter, Acinetobacter calcoaceticus/baumannii complex, Acinetobacter calcoaceticus, Acinetobacter calcoaceticus ANC 3680
A0A151YS10	Peptidoglycan D,D-transpeptidase MrdA (EC 3.4.16.4) (Penicillin-binding protein 2) (PBP-2)	670	Acinetobacter lactucae	1785128	cellular organisms, Bacteria, Proteobacteria, Gammaproteobacteria, Moraxellales, Moraxellaceae, Acinetobacter, Acinetobacter calcoaceticus/baumannii complex, Acinetobacter lactucae
A0A0E2G9Z2	Peptidoglycan D,D-transpeptidase MrdA (EC 3.4.16.4) (Penicillin-binding protein 2) (PBP-2)	672	Acinetobacter nosocomialis NIPH 386	1217985	cellular organisms, Bacteria, Proteobacteria, Gammaproteobacteria, Moraxellales, Moraxellaceae, Acinetobacter, Acinetobacter calcoaceticus/baumannii complex, Acinetobacter nosocomialis, Acinetobacter nosocomialis NIPH 386
R8YF90	Peptidoglycan D,D-transpeptidase MrdA (EC 3.4.16.4) (Penicillin-binding protein 2) (PBP-2)	671	Acinetobacter pittii ANC 4050	1217691	cellular organisms, Bacteria, Proteobacteria, Gammaproteobacteria, Moraxellales, Moraxellaceae, Acinetobacter, Acinetobacter calcoaceticus/baumannii complex, Acinetobacter pittii (Acinetobacter genomosp. 3), Acinetobacter pittii ANC 4050
A0A1Y3F5P2	Peptidoglycan D,D-transpeptidase MrdA (EC 3.4.16.4) (Penicillin-binding protein 2) (PBP-2)	671	Acinetobacter seifertii	1530123	cellular organisms, Bacteria, Proteobacteria, Gammaproteobacteria, Moraxellales, Moraxellaceae, Acinetobacter, Acinetobacter calcoaceticus/baumannii complex, Acinetobacter seifertii
A0A1C3CUA2	Peptidoglycan D,D-transpeptidase MrdA (EC 3.4.16.4) (Penicillin-binding protein 2) (PBP-2)	669	Acinetobacter celticus	1891224	cellular organisms, Bacteria, Proteobacteria, Gammaproteobacteria, Moraxellales, Moraxellaceae, Acinetobacter, Acinetobacter celticus
RLL22731	penicillin-binding protein 2	687	Acinetobacter chengduensis	2420890	cellular organisms, Bacteria, Proteobacteria, Gammaproteobacteria, Moraxellales, Moraxellaceae, Acinetobacter, Acinetobacter chengduensis
A0A3B7LZA8	Peptidoglycan D,D-transpeptidase MrdA (EC 3.4.16.4) (Penicillin-binding protein 2) (PBP-2)	659	Acinetobacter chinensis	2004650	cellular organisms, Bacteria, Proteobacteria, Gammaproteobacteria, Moraxellales, Moraxellaceae, Acinetobacter, Acinetobacter chinensis
A0A558EVP4	Peptidoglycan D,D-transpeptidase MrdA (EC 3.4.16.4) (Penicillin-binding protein 2) (PBP-2)	678	Acinetobacter colistiniresistens	280145	cellular organisms, Bacteria, Proteobacteria, Gammaproteobacteria, Moraxellales, Moraxellaceae, Acinetobacter, Acinetobacter colistiniresistens
A0A3A8GL19	Peptidoglycan D,D-transpeptidase MrdA (EC 3.4.16.4) (Penicillin-binding protein 2) (PBP-2)	683	Acinetobacter cumulans	2136182	cellular organisms, Bacteria, Proteobacteria, Gammaproteobacteria, Moraxellales, Moraxellaceae, Acinetobacter, Acinetobacter cumulans
A0A2S2FFH7	Peptidoglycan D,D-transpeptidase MrdA (EC 3.4.16.4) (Penicillin-binding protein 2) (PBP-2)	682	Acinetobacter defluvii	1871111	cellular organisms, Bacteria, Proteobacteria, Gammaproteobacteria, Moraxellales, Moraxellaceae, Acinetobacter, Acinetobacter defluvii
A0A6P1LR60	Peptidoglycan D,D-transpeptidase MrdA (EC 3.4.16.4) (Penicillin-binding protein 2) (PBP-2)	676	Acinetobacter dispersus	70348	cellular organisms, Bacteria, Proteobacteria, Gammaproteobacteria, Moraxellales, Moraxellaceae, Acinetobacter, Acinetobacter dispersus
A0A0N9W206	Peptidoglycan D,D-transpeptidase MrdA (EC 3.4.16.4) (Penicillin-binding protein 2) (PBP-2)	669	Acinetobacter equi	1324350	cellular organisms, Bacteria, Proteobacteria, Gammaproteobacteria, Moraxellales, Moraxellaceae, Acinetobacter, Acinetobacter equi
A0A1A7RE55	Peptidoglycan D,D-transpeptidase MrdA (EC 3.4.16.4) (Penicillin-binding protein 2) (PBP-2)	687	Acinetobacter gandensis	1443941	cellular organisms, Bacteria, Proteobacteria, Gammaproteobacteria, Moraxellales, Moraxellaceae, Acinetobacter, Acinetobacter gandensis
N8YAZ2	Peptidoglycan D,D-transpeptidase MrdA (EC 3.4.16.4) (Penicillin-binding protein 2) (PBP-2)	677	Acinetobacter gerneri DSM 14967 = CIP 107464 = MTCC 9824	1120926	cellular organisms, Bacteria, Proteobacteria, Gammaproteobacteria, Moraxellales, Moraxellaceae, Acinetobacter, Acinetobacter gerneri, Acinetobacter gerneri DSM 14967 = CIP 107464 = MTCC 9824
A0A3A8F6F4	Peptidoglycan D,D-transpeptidase MrdA (EC 3.4.16.4) (Penicillin-binding protein 2) (PBP-2)	676	Acinetobacter guerrae	1843371	cellular organisms, Bacteria, Proteobacteria, Gammaproteobacteria, Moraxellales, Moraxellaceae, Acinetobacter, Acinetobacter guerrae
N8Y7U7	Peptidoglycan D,D-transpeptidase MrdA (EC 3.4.16.4) (Penicillin-binding protein 2) (PBP-2)	689	Acinetobacter guillouiae NIPH 991	1217656	cellular organisms, Bacteria, Proteobacteria, Gammaproteobacteria, Moraxellales, Moraxellaceae, Acinetobacter, Acinetobacter guillouiae (Acinetobacter genomosp. 11), Acinetobacter guillouiae NIPH 991
A0A829HKT4	Peptidoglycan D,D-transpeptidase MrdA (EC 3.4.16.4) (Penicillin-binding protein 2) (PBP-2)	679	Acinetobacter gyllenbergii CIP 110306 = MTCC 11365	1217657	cellular organisms, Bacteria, Proteobacteria, Gammaproteobacteria, Moraxellales, Moraxellaceae, Acinetobacter, Acinetobacter gyllenbergii, Acinetobacter gyllenbergii CIP 110306 = MTCC 11365
N9GDN4	Peptidoglycan D,D-transpeptidase MrdA (EC 3.4.16.4) (Penicillin-binding protein 2) (PBP-2)	661	Acinetobacter haemolyticus CIP 64.3 = MTCC 9819	1217659	cellular organisms, Bacteria, Proteobacteria, Gammaproteobacteria, Moraxellales, Moraxellaceae, Acinetobacter, Acinetobacter haemolyticus, Acinetobacter haemolyticus CIP 64.3 = MTCC 9819
A0A4Q6XAD0	Peptidoglycan D,D-transpeptidase MrdA (EC 3.4.16.4) (Penicillin-binding protein 2) (PBP-2)	675	Acinetobacter halotolerans	1752076	cellular organisms, Bacteria, Proteobacteria, Gammaproteobacteria, Moraxellales, Moraxellaceae, Acinetobacter, Acinetobacter halotolerans
WP_039621587.1	penicillin-binding protein 2	669	Acinetobacter harbinensis	1353941	cellular organisms, Bacteria, Proteobacteria, Gammaproteobacteria, Moraxellales, Moraxellaceae, Acinetobacter, Acinetobacter harbinensis
V2U3G9	Peptidoglycan D,D-transpeptidase MrdA (EC 3.4.16.4) (Penicillin-binding protein 2) (PBP-2)	670	Acinetobacter indicus CIP 110367	1341679	cellular organisms, Bacteria, Proteobacteria, Gammaproteobacteria, Moraxellales, Moraxellaceae, Acinetobacter, Acinetobacter indicus, Acinetobacter indicus CIP 110367
A0A0U3SV11	Peptidoglycan D,D-transpeptidase MrdA (EC 3.4.16.4) (Penicillin-binding protein 2) (PBP-2)	681	Acinetobacter johnsonii XBB1	1242245	cellular organisms, Bacteria, Proteobacteria, Gammaproteobacteria, Moraxellales, Moraxellaceae, Acinetobacter, Acinetobacter johnsonii, Acinetobacter johnsonii XBB1
S7WRQ2	Peptidoglycan D,D-transpeptidase MrdA (EC 3.4.16.4) (Penicillin-binding protein 2) (PBP-2)	665	Acinetobacter junii CIP 107470 = MTCC 11364	1217666	cellular organisms, Bacteria, Proteobacteria, Gammaproteobacteria, Moraxellales, Moraxellaceae, Acinetobacter, Acinetobacter junii, Acinetobacter junii CIP 107470 = MTCC 11364
WP_161932553.1	penicillin-binding protein 2	687	Acinetobacter kanungonis	2699469	cellular organisms, Bacteria, Proteobacteria, Gammaproteobacteria, Moraxellales, Moraxellaceae, Acinetobacter, Acinetobacter kanungonis
A0A1G6LCW2	Peptidoglycan D,D-transpeptidase MrdA (EC 3.4.16.4) (Penicillin-binding protein 2) (PBP-2)	673	Acinetobacter kookii	1226327	cellular organisms, Bacteria, Proteobacteria, Gammaproteobacteria, Moraxellales, Moraxellaceae, Acinetobacter, Acinetobacter kookii
A0A6G8S5P8	Peptidoglycan D,D-transpeptidase MrdA (EC 3.4.16.4) (Penicillin-binding protein 2) (PBP-2)	714	Acinetobacter lanii	2715163	cellular organisms, Bacteria, Proteobacteria, Gammaproteobacteria, Moraxellales, Moraxellaceae, Acinetobacter, Acinetobacter lanii
A0A1B2LXY8	Peptidoglycan D,D-transpeptidase MrdA (EC 3.4.16.4) (Penicillin-binding protein 2) (PBP-2)	669	Acinetobacter larvae	1789224	cellular organisms, Bacteria, Proteobacteria, Gammaproteobacteria, Moraxellales, Moraxellaceae, Acinetobacter, Acinetobacter larvae
N9FY09	Peptidoglycan D,D-transpeptidase MrdA (EC 3.4.16.4) (Penicillin-binding protein 2) (PBP-2)	683	Acinetobacter lwoffii ATCC 9957 = CIP 70.31	1311804	cellular organisms, Bacteria, Proteobacteria, Gammaproteobacteria, Moraxellales, Moraxellaceae, Acinetobacter, Acinetobacter lwoffii, Acinetobacter lwoffii ATCC 9957 = CIP 70.31
V2UQX8	Peptidoglycan D,D-transpeptidase MrdA (EC 3.4.16.4) (Penicillin-binding protein 2) (PBP-2)	682	Acinetobacter nectaris CIP 110549	1392540	cellular organisms, Bacteria, Proteobacteria, Gammaproteobacteria, Moraxellales, Moraxellaceae, Acinetobacter, Acinetobacter nectaris, Acinetobacter nectaris CIP 110549
N8QEC4	Peptidoglycan D,D-transpeptidase MrdA (EC 3.4.16.4) (Penicillin-binding protein 2) (PBP-2)	674	Acinetobacter parvus DSM 16617 = CIP 108168	981333	cellular organisms, Bacteria, Proteobacteria, Gammaproteobacteria, Moraxellales, Moraxellaceae, Acinetobacter, Acinetobacter parvus, Acinetobacter parvus DSM 16617 = CIP 108168
A0A4Q4GW95	Peptidoglycan D,D-transpeptidase MrdA (EC 3.4.16.4) (Penicillin-binding protein 2) (PBP-2)	681	Acinetobacter piscicola	2006115	cellular organisms, Bacteria, Proteobacteria, Gammaproteobacteria, Moraxellales, Moraxellaceae, Acinetobacter, Acinetobacter piscicola
WP_195770577.1	penicillin-binding protein 2	681	Acinetobacter pollinis	2605270	cellular organisms, Bacteria, Proteobacteria, Gammaproteobacteria, Moraxellales, Moraxellaceae, Acinetobacter, Acinetobacter pollinis
A0A1Z9YV24	Peptidoglycan D,D-transpeptidase MrdA (EC 3.4.16.4) (Penicillin-binding protein 2) (PBP-2)	661	Acinetobacter populi	1582270	cellular organisms, Bacteria, Proteobacteria, Gammaproteobacteria, Moraxellales, Moraxellaceae, Acinetobacter, Acinetobacter populi
MPW41566.1	penicillin-binding protein 2	702	Acinetobacter portensis	1839785	cellular organisms, Bacteria, Proteobacteria, Gammaproteobacteria, Moraxellales, Moraxellaceae, Acinetobacter, Acinetobacter portensis
A0A151Y245	Peptidoglycan D,D-transpeptidase MrdA (EC 3.4.16.4) (Penicillin-binding protein 2) (PBP-2)	676	Acinetobacter pragensis	1806892	cellular organisms, Bacteria, Proteobacteria, Gammaproteobacteria, Moraxellales, Moraxellaceae, Acinetobacter, Acinetobacter pragensis
A0A653K3A6	Peptidoglycan D,D-transpeptidase MrdA (EC 3.4.16.4) (Penicillin-binding protein 2) (PBP-2)	679	Acinetobacter proteolyticus	1776741	cellular organisms, Bacteria, Proteobacteria, Gammaproteobacteria, Moraxellales, Moraxellaceae, Acinetobacter, Acinetobacter proteolyticus
A0A2H9YU50	Peptidoglycan D,D-transpeptidase MrdA (EC 3.4.16.4) (Penicillin-binding protein 2) (PBP-2)	683	Acinetobacter pseudolwoffii	2053287	cellular organisms, Bacteria, Proteobacteria, Gammaproteobacteria, Moraxellales, Moraxellaceae, Acinetobacter, Acinetobacter pseudolwoffii
A0A240EAH6	Peptidoglycan D,D-transpeptidase MrdA (EC 3.4.16.4) (Penicillin-binding protein 2) (PBP-2)	659	Acinetobacter puyangensis	1096779	cellular organisms, Bacteria, Proteobacteria, Gammaproteobacteria, Moraxellales, Moraxellaceae, Acinetobacter, Acinetobacter puyangensis
A0A1E7REB9	Peptidoglycan D,D-transpeptidase MrdA (EC 3.4.16.4) (Penicillin-binding protein 2) (PBP-2)	658	Acinetobacter qingfengensis	1262585	cellular organisms, Bacteria, Proteobacteria, Gammaproteobacteria, Moraxellales, Moraxellaceae, Acinetobacter, Acinetobacter qingfengensis
A0A0E2GJ35	Peptidoglycan D,D-transpeptidase MrdA (EC 3.4.16.4) (Penicillin-binding protein 2) (PBP-2)	670	Acinetobacter radioresistens DSM 6976 = NBRC 102413 = CIP 103788	981334	cellular organisms, Bacteria, Proteobacteria, Gammaproteobacteria, Moraxellales, Moraxellaceae, Acinetobacter, Acinetobacter radioresistens, Acinetobacter radioresistens DSM 6976 = NBRC 102413 = CIP 103788
WP_195768229.1	penicillin-binding protein 2	685	Acinetobacter rathckeae	2605272	cellular organisms, Bacteria, Proteobacteria, Gammaproteobacteria, Moraxellales, Moraxellaceae, Acinetobacter, Acinetobacter rathckeae
S3NJU6	Peptidoglycan D,D-transpeptidase MrdA (EC 3.4.16.4) (Penicillin-binding protein 2) (PBP-2)	669	Acinetobacter rudis CIP 110305	421052	cellular organisms, Bacteria, Proteobacteria, Gammaproteobacteria, Moraxellales, Moraxellaceae, Acinetobacter, Acinetobacter rudis, Acinetobacter rudis CIP 110305
N8Z584	Peptidoglycan D,D-transpeptidase MrdA (EC 3.4.16.4) (Penicillin-binding protein 2) (PBP-2)	715	Acinetobacter schindleri CIP 107287	1217988	cellular organisms, Bacteria, Proteobacteria, Gammaproteobacteria, Moraxellales, Moraxellaceae, Acinetobacter, Acinetobacter schindleri, Acinetobacter schindleri CIP 107287
A0A6G8RTW2	Peptidoglycan D,D-transpeptidase MrdA (EC 3.4.16.4) (Penicillin-binding protein 2) (PBP-2)	695	Acinetobacter shaoyimingii	2715164	cellular organisms, Bacteria, Proteobacteria, Gammaproteobacteria, Moraxellales, Moraxellaceae, Acinetobacter, Acinetobacter shaoyimingii
A0A371YU01	Peptidoglycan D,D-transpeptidase MrdA (EC 3.4.16.4) (Penicillin-binding protein 2) (PBP-2)	680	Acinetobacter sichuanensis	2136183	cellular organisms, Bacteria, Proteobacteria, Gammaproteobacteria, Moraxellales, Moraxellaceae, Acinetobacter, Acinetobacter sichuanensis
N9BSY2	Peptidoglycan D,D-transpeptidase MrdA (EC 3.4.16.4) (Penicillin-binding protein 2) (PBP-2)	677	Acinetobacter soli NIPH 2899	1217677	cellular organisms, Bacteria, Proteobacteria, Gammaproteobacteria, Moraxellales, Moraxellaceae, Acinetobacter, Acinetobacter soli, Acinetobacter soli NIPH 2899
A0A2U3N1Q2	Peptidoglycan D,D-transpeptidase MrdA (EC 3.4.16.4) (Penicillin-binding protein 2) (PBP-2)	684	Acinetobacter stercoris	2126983	cellular organisms, Bacteria, Proteobacteria, Gammaproteobacteria, Moraxellales, Moraxellaceae, Acinetobacter, Acinetobacter stercoris
R9B801	Peptidoglycan D,D-transpeptidase MrdA (EC 3.4.16.4) (Penicillin-binding protein 2) (PBP-2)	681	Acinetobacter tandoii DSM 14970 = CIP 107469	1120927	cellular organisms, Bacteria, Proteobacteria, Gammaproteobacteria, Moraxellales, Moraxellaceae, Acinetobacter, Acinetobacter tandoii, Acinetobacter tandoii DSM 14970 = CIP 107469
A0A7Y2LE94	Peptidoglycan D,D-transpeptidase MrdA (EC 3.4.16.4) (Penicillin-binding protein 2) (PBP-2)	676	Acinetobacter terrae	2731247	cellular organisms, Bacteria, Proteobacteria, Gammaproteobacteria, Moraxellales, Moraxellaceae, Acinetobacter, Acinetobacter Taxon 24, Acinetobacter terrae
A0A4R0EJQ8	Peptidoglycan D,D-transpeptidase MrdA (EC 3.4.16.4) (Penicillin-binding protein 2) (PBP-2)	677	Acinetobacter terrestris	2529843	cellular organisms, Bacteria, Proteobacteria, Gammaproteobacteria, Moraxellales, Moraxellaceae, Acinetobacter, Acinetobacter Taxon 24, Acinetobacter terrestris
V2V1K9	Peptidoglycan D,D-transpeptidase MrdA (EC 3.4.16.4) (Penicillin-binding protein 2) (PBP-2)	666	Acinetobacter tjernbergiae DSM 14971 = CIP 107465	1120928	cellular organisms, Bacteria, Proteobacteria, Gammaproteobacteria, Moraxellales, Moraxellaceae, Acinetobacter, Acinetobacter tjernbergiae, Acinetobacter tjernbergiae DSM 14971 = CIP 107465
N9CQS9	Peptidoglycan D,D-transpeptidase MrdA (EC 3.4.16.4) (Penicillin-binding protein 2) (PBP-2)	696	Acinetobacter towneri DSM 14962 = CIP 107472	1120929	cellular organisms, Bacteria, Proteobacteria, Gammaproteobacteria, Moraxellales, Moraxellaceae, Acinetobacter, Acinetobacter towneri, Acinetobacter towneri DSM 14962 = CIP 107472
N9DB95	Peptidoglycan D,D-transpeptidase MrdA (EC 3.4.16.4) (Penicillin-binding protein 2) (PBP-2)	676	Acinetobacter ursingii ANC 3649	1257043	cellular organisms, Bacteria, Proteobacteria, Gammaproteobacteria, Moraxellales, Moraxellaceae, Acinetobacter, Acinetobacter ursingii, Acinetobacter ursingii ANC 3649
N9P4B2	Peptidoglycan D,D-transpeptidase MrdA (EC 3.4.16.4) (Penicillin-binding protein 2) (PBP-2)	722	Acinetobacter variabilis	70346	cellular organisms, Bacteria, Proteobacteria, Gammaproteobacteria, Moraxellales, Moraxellaceae, Acinetobacter, Acinetobacter variabilis
N8ZWK5	Peptidoglycan D,D-transpeptidase MrdA (EC 3.4.16.4) (Penicillin-binding protein 2) (PBP-2)	661	Acinetobacter venetianus (strain ATCC 31012 / DSM 23050 / BCRC 14357 / CCUG 45561 / CIP 110063 / KCTC 2702 / LMG 19082 / RAG-1)	1191460	cellular organisms, Bacteria, Proteobacteria, Gammaproteobacteria, Moraxellales, Moraxellaceae, Acinetobacter, Acinetobacter venetianus, Acinetobacter venetianus (strain ATCC 31012 / DSM 23050 / BCRC 14357 / CCUG 45561 / CIP 110063 / KCTC 2702 / LMG 19082 / RAG-1)
A0A5Q0P1H6	Peptidoglycan D,D-transpeptidase MrdA (EC 3.4.16.4) (Penicillin-binding protein 2) (PBP-2)	672	Acinetobacter wanghuae	2662362	cellular organisms, Bacteria, Proteobacteria, Gammaproteobacteria, Moraxellales, Moraxellaceae, Acinetobacter, Acinetobacter wanghuae
A0A385C5Y6	Peptidoglycan D,D-transpeptidase MrdA (EC 3.4.16.4) (Penicillin-binding protein 2) (PBP-2)	689	Acinetobacter wuhouensis	1879050	cellular organisms, Bacteria, Proteobacteria, Gammaproteobacteria, Moraxellales, Moraxellaceae, Acinetobacter, Acinetobacter wuhouensis
N9PSJ1	Peptidoglycan D,D-transpeptidase MrdA (EC 3.4.16.4) (Penicillin-binding protein 2) (PBP-2)	674	Acinetobacter vivianii	1217706	cellular organisms, Bacteria, Proteobacteria, Gammaproteobacteria, Moraxellales, Moraxellaceae, Acinetobacter, unclassified Acinetobacter, Acinetobacter sp. NIPH 2168
N8PI82	Peptidoglycan D,D-transpeptidase MrdA (EC 3.4.16.4) (Penicillin-binding protein 2) (PBP-2)	666	Acinetobacter modestus	1217711	cellular organisms, Bacteria, Proteobacteria, Gammaproteobacteria, Moraxellales, Moraxellaceae, Acinetobacter, unclassified Acinetobacter, Acinetobacter sp. NIPH 236
N9PT82	Peptidoglycan D,D-transpeptidase MrdA (EC 3.4.16.4) (Penicillin-binding protein 2) (PBP-2)	673	Acinetobacter courvalinii	1217698	cellular organisms, Bacteria, Proteobacteria, Gammaproteobacteria, Moraxellales, Moraxellaceae, Acinetobacter, unclassified Acinetobacter, Acinetobacter sp. NIPH 3623
A0A2T5J1X2	Peptidoglycan D,D-transpeptidase MrdA (EC 3.4.16.4) (Penicillin-binding protein 2) (PBP-2)	639	Agitococcus lubricus	1077255	cellular organisms, Bacteria, Proteobacteria, Gammaproteobacteria, Moraxellales, Moraxellaceae, Agitococcus, Agitococcus lubricus
A0A4Y7X9V5	Peptidoglycan D,D-transpeptidase MrdA (EC 3.4.16.4) (Penicillin-binding protein 2) (PBP-2)	659	Alkanindiges illinoisensis	197183	cellular organisms, Bacteria, Proteobacteria, Gammaproteobacteria, Moraxellales, Moraxellaceae, Alkanindiges, Alkanindiges illinoisensis
A0A2P6ASX5	Peptidoglycan D,D-transpeptidase MrdA (EC 3.4.16.4) (Penicillin-binding protein 2) (PBP-2)	623	Amnimonas aquatica	2094561	cellular organisms, Bacteria, Proteobacteria, Gammaproteobacteria, Moraxellales, Moraxellaceae, Amnimonas, Amnimonas aquatica
A0A4Q7YHN2	Peptidoglycan D,D-transpeptidase MrdA (EC 3.4.16.4) (Penicillin-binding protein 2) (PBP-2)	647	Fluviicoccus keumensis	1435465	cellular organisms, Bacteria, Proteobacteria, Gammaproteobacteria, Moraxellales, Moraxellaceae, Fluviicoccus, Fluviicoccus keumensis
A0A3E0H9T2	Peptidoglycan D,D-transpeptidase MrdA (EC 3.4.16.4) (Penicillin-binding protein 2) (PBP-2)	634	Paraperlucidibaca baekdonensis	748120	cellular organisms, Bacteria, Proteobacteria, Gammaproteobacteria, Moraxellales, Moraxellaceae, Paraperlucidibaca, Paraperlucidibaca baekdonensis
Q0VN45	Peptidoglycan D,D-transpeptidase MrdA (EC 3.4.16.4) (Penicillin-binding protein 2) (PBP-2)	638	Alcanivorax borkumensis (strain ATCC 700651 / DSM 11573 / NCIMB 13689 / SK2)	393595	cellular organisms, Bacteria, Proteobacteria, Gammaproteobacteria, Oceanospirillales, Alcanivoracaceae, Alcanivorax, Alcanivorax borkumensis, Alcanivorax borkumensis (strain ATCC 700651 / DSM 11573 / NCIMB 13689 / SK2)
K0C7D5	Peptidoglycan D,D-transpeptidase MrdA (EC 3.4.16.4) (Penicillin-binding protein 2) (PBP-2)	646	Alcanivorax dieselolei (strain DSM 16502 / CGMCC 1.3690 / MCCC 1A00001 / B-5)	930169	cellular organisms, Bacteria, Proteobacteria, Gammaproteobacteria, Oceanospirillales, Alcanivoracaceae, Alcanivorax, Alcanivorax dieselolei, Alcanivorax dieselolei (strain DSM 16502 / CGMCC 1.3690 / MCCC 1A00001 / B-5)
L0WI03	Peptidoglycan D,D-transpeptidase MrdA (EC 3.4.16.4) (Penicillin-binding protein 2) (PBP-2)	610	Alcanivorax hongdengensis A-11-3	1177179	cellular organisms, Bacteria, Proteobacteria, Gammaproteobacteria, Oceanospirillales, Alcanivoracaceae, Alcanivorax, Alcanivorax hongdengensis, Alcanivorax hongdengensis A-11-3
A0A095TBS3	Peptidoglycan D,D-transpeptidase MrdA (EC 3.4.16.4) (Penicillin-binding protein 2) (PBP-2)	628	Alcanivorax jadensis T9	1177181	cellular organisms, Bacteria, Proteobacteria, Gammaproteobacteria, Oceanospirillales, Alcanivoracaceae, Alcanivorax, Alcanivorax jadensis, Alcanivorax jadensis T9
A0A095UUS7	Peptidoglycan D,D-transpeptidase MrdA (EC 3.4.16.4) (Penicillin-binding protein 2) (PBP-2)	639	Alcanivorax nanhaiticus	1177154	cellular organisms, Bacteria, Proteobacteria, Gammaproteobacteria, Oceanospirillales, Alcanivoracaceae, Alcanivorax, Alcanivorax nanhaiticus
A0A0B4XRQ5	Peptidoglycan D,D-transpeptidase MrdA (EC 3.4.16.4) (Penicillin-binding protein 2) (PBP-2)	642	Alcanivorax pacificus W11-5	391936	cellular organisms, Bacteria, Proteobacteria, Gammaproteobacteria, Oceanospirillales, Alcanivoracaceae, Alcanivorax, Alcanivorax pacificus, Alcanivorax pacificus W11-5
A0A418XWI0	Peptidoglycan D,D-transpeptidase MrdA (EC 3.4.16.4) (Penicillin-binding protein 2) (PBP-2)	635	Alcanivorax profundi	2338368	cellular organisms, Bacteria, Proteobacteria, Gammaproteobacteria, Oceanospirillales, Alcanivoracaceae, Alcanivorax, Alcanivorax profundi
A0A2K9LNM2	Peptidoglycan D,D-transpeptidase MrdA (EC 3.4.16.4) (Penicillin-binding protein 2) (PBP-2)	626	Ketobacter alkanivorans	1917421	cellular organisms, Bacteria, Proteobacteria, Gammaproteobacteria, Oceanospirillales, Alcanivoracaceae, Ketobacter, Ketobacter alkanivorans
A0A318C6M5	Peptidoglycan D,D-transpeptidase MrdA (EC 3.4.16.4) (Penicillin-binding protein 2) (PBP-2)	646	Pokkaliibacter plantistimulans	1635171	cellular organisms, Bacteria, Proteobacteria, Gammaproteobacteria, Oceanospirillales, Balneatrichaceae, Pokkaliibacter, Pokkaliibacter plantistimulans
Q2SA31	Peptidoglycan D,D-transpeptidase MrdA (EC 3.4.16.4) (Penicillin-binding protein 2) (PBP-2)	621	Hahella chejuensis (strain KCTC 2396)	349521	cellular organisms, Bacteria, Proteobacteria, Gammaproteobacteria, Oceanospirillales, Hahellaceae, Hahella, Hahella chejuensis, Hahella chejuensis (strain KCTC 2396)
A0A2E2QRL3	Peptidoglycan D,D-transpeptidase MrdA (EC 3.4.16.4) (Penicillin-binding protein 2) (PBP-2)	631	Halomonas sp.	1486246	cellular organisms, Bacteria, Proteobacteria, Gammaproteobacteria, Oceanospirillales, Halomonadaceae, Halomonas, unclassified Halomonas, Halomonas sp.
A0A5Q2QCL5	Peptidoglycan D,D-transpeptidase MrdA (EC 3.4.16.4) (Penicillin-binding protein 2) (PBP-2)	623	Litoricola lipolytica	418701	cellular organisms, Bacteria, Proteobacteria, Gammaproteobacteria, Oceanospirillales, Litoricolaceae, Litoricola, Litoricola lipolytica
A0A1H9LZP8	Peptidoglycan D,D-transpeptidase MrdA (EC 3.4.16.4) (Penicillin-binding protein 2) (PBP-2)	644	Amphritea atlantica	355243	cellular organisms, Bacteria, Proteobacteria, Gammaproteobacteria, Oceanospirillales, Oceanospirillaceae, Amphritea, Amphritea atlantica
A0A3P1SQV8	Peptidoglycan D,D-transpeptidase MrdA (EC 3.4.16.4) (Penicillin-binding protein 2) (PBP-2)	647	Amphritea balenae	452629	cellular organisms, Bacteria, Proteobacteria, Gammaproteobacteria, Oceanospirillales, Oceanospirillaceae, Amphritea, Amphritea balenae
A0A430KUH2	Peptidoglycan D,D-transpeptidase MrdA (EC 3.4.16.4) (Penicillin-binding protein 2) (PBP-2)	644	Amphritea opalescens	2490544	cellular organisms, Bacteria, Proteobacteria, Gammaproteobacteria, Oceanospirillales, Oceanospirillaceae, Amphritea, Amphritea opalescens
A0A222FQD2	Peptidoglycan D,D-transpeptidase MrdA (EC 3.4.16.4) (Penicillin-binding protein 2) (PBP-2)	617	Bacterioplanes sanyensis	1249553	cellular organisms, Bacteria, Proteobacteria, Gammaproteobacteria, Oceanospirillales, Oceanospirillaceae, Bacterioplanes, Bacterioplanes sanyensis
A0A1A9EUD4	Peptidoglycan D,D-transpeptidase MrdA (EC 3.4.16.4) (Penicillin-binding protein 2) (PBP-2)	640	Marinobacterium aestuarii	1821621	cellular organisms, Bacteria, Proteobacteria, Gammaproteobacteria, Oceanospirillales, Oceanospirillaceae, Marinobacterium, Marinobacterium aestuarii
A0A1H3YPM9	Peptidoglycan D,D-transpeptidase MrdA (EC 3.4.16.4) (Penicillin-binding protein 2) (PBP-2)	629	Marinobacterium georgiense DSM 11526	1122198	cellular organisms, Bacteria, Proteobacteria, Gammaproteobacteria, Oceanospirillales, Oceanospirillaceae, Marinobacterium, Marinobacterium georgiense, Marinobacterium georgiense DSM 11526
A0A2P8ETB5	Peptidoglycan D,D-transpeptidase MrdA (EC 3.4.16.4) (Penicillin-binding protein 2) (PBP-2)	629	Marinobacterium halophilum	267374	cellular organisms, Bacteria, Proteobacteria, Gammaproteobacteria, Oceanospirillales, Oceanospirillaceae, Marinobacterium, Marinobacterium halophilum
A0A1H6CV71	Peptidoglycan D,D-transpeptidase MrdA (EC 3.4.16.4) (Penicillin-binding protein 2) (PBP-2)	627	Marinobacterium lutimaris	568106	cellular organisms, Bacteria, Proteobacteria, Gammaproteobacteria, Oceanospirillales, Oceanospirillaceae, Marinobacterium, Marinobacterium lutimaris
A0A4R1GNA8	Peptidoglycan D,D-transpeptidase MrdA (EC 3.4.16.4) (Penicillin-binding protein 2) (PBP-2)	627	Marinobacterium mangrovicola	1476959	cellular organisms, Bacteria, Proteobacteria, Gammaproteobacteria, Oceanospirillales, Oceanospirillaceae, Marinobacterium, Marinobacterium mangrovicola
A0A1N6V6E2	Peptidoglycan D,D-transpeptidase MrdA (EC 3.4.16.4) (Penicillin-binding protein 2) (PBP-2)	632	Marinobacterium stanieri	49186	cellular organisms, Bacteria, Proteobacteria, Gammaproteobacteria, Oceanospirillales, Oceanospirillaceae, Marinobacterium, Marinobacterium stanieri
A0A369WSE0	Peptidoglycan D,D-transpeptidase MrdA (EC 3.4.16.4) (Penicillin-binding protein 2) (PBP-2)	635	Motiliproteus coralliicola	2283196	cellular organisms, Bacteria, Proteobacteria, Gammaproteobacteria, Oceanospirillales, Oceanospirillaceae, Motiliproteus, Motiliproteus coralliicola
A0A2G6JE63	Peptidoglycan D,D-transpeptidase MrdA (EC 3.4.16.4) (Penicillin-binding protein 2) (PBP-2)	635	Neptuniibacter caesariensis	207954	cellular organisms, Bacteria, Proteobacteria, Gammaproteobacteria, Oceanospirillales, Oceanospirillaceae, Neptuniibacter, Neptuniibacter caesariensis
A0A1N7J7H3	Peptidoglycan D,D-transpeptidase MrdA (EC 3.4.16.4) (Penicillin-binding protein 2) (PBP-2)	639	Neptunomonas antarctica	619304	cellular organisms, Bacteria, Proteobacteria, Gammaproteobacteria, Oceanospirillales, Oceanospirillaceae, Neptunomonas, Neptunomonas antarctica
A0A5P1R7Q2	Peptidoglycan D,D-transpeptidase MrdA (EC 3.4.16.4) (Penicillin-binding protein 2) (PBP-2)	639	Neptunomonas concharum	1031538	cellular organisms, Bacteria, Proteobacteria, Gammaproteobacteria, Oceanospirillales, Oceanospirillaceae, Neptunomonas, Neptunomonas concharum
A0A1I2NE86	Peptidoglycan D,D-transpeptidase MrdA (EC 3.4.16.4) (Penicillin-binding protein 2) (PBP-2)	638	Neptunomonas qingdaonensis	1045558	cellular organisms, Bacteria, Proteobacteria, Gammaproteobacteria, Oceanospirillales, Oceanospirillaceae, Neptunomonas, Neptunomonas qingdaonensis
A0A2G2JPI5	Peptidoglycan D,D-transpeptidase MrdA (EC 3.4.16.4) (Penicillin-binding protein 2) (PBP-2)	616	Oceanobacter sp.	2030817	cellular organisms, Bacteria, Proteobacteria, Gammaproteobacteria, Oceanospirillales, Oceanospirillaceae, Oceanobacter, unclassified Oceanobacter, Oceanobacter sp.
A0A1N7IUY7	Peptidoglycan D,D-transpeptidase MrdA (EC 3.4.16.4) (Penicillin-binding protein 2) (PBP-2)	617	Oleibacter marinus	484498	cellular organisms, Bacteria, Proteobacteria, Gammaproteobacteria, Oceanospirillales, Oceanospirillaceae, Oleibacter, Oleibacter marinus
R4YNI9	Peptidoglycan D,D-transpeptidase MrdA (EC 3.4.16.4) (Penicillin-binding protein 2) (PBP-2)	612	Oleispira antarctica RB-8	698738	cellular organisms, Bacteria, Proteobacteria, Gammaproteobacteria, Oceanospirillales, Oceanospirillaceae, Oleispira, Oleispira antarctica, Oleispira antarctica RB-8
M5DV62	Peptidoglycan D,D-transpeptidase MrdA (EC 3.4.16.4) (Penicillin-binding protein 2) (PBP-2)	617	Thalassolituus oleivorans MIL-1	1298593	cellular organisms, Bacteria, Proteobacteria, Gammaproteobacteria, Oceanospirillales, Oceanospirillaceae, Thalassolituus, Thalassolituus oleivorans, Thalassolituus oleivorans MIL-1
A0A2V1H745	Peptidoglycan D,D-transpeptidase MrdA (EC 3.4.16.4) (Penicillin-binding protein 2) (PBP-2)	622	Pelagibaculum spongiae	2080658	cellular organisms, Bacteria, Proteobacteria, Gammaproteobacteria, Oceanospirillales, Oceanospirillales incertae sedis, Pelagibaculum, Pelagibaculum spongiae
A0A1Y0IC73	Peptidoglycan D,D-transpeptidase MrdA (EC 3.4.16.4) (Penicillin-binding protein 2) (PBP-2)	644	Oleiphilus messinensis	141451	cellular organisms, Bacteria, Proteobacteria, Gammaproteobacteria, Oceanospirillales, Oleiphilaceae, Oleiphilus, Oleiphilus messinensis
A0A2T6EC68	Peptidoglycan D,D-transpeptidase MrdA (EC 3.4.16.4) (Penicillin-binding protein 2) (PBP-2)	615	Saccharospirillum sp. MSK14-1	1897632	cellular organisms, Bacteria, Proteobacteria, Gammaproteobacteria, Oceanospirillales, Saccharospirillaceae, Saccharospirillum, unclassified Saccharospirillum, Saccharospirillum sp. MSK14-1
E4PP57	Peptidoglycan D,D-transpeptidase MrdA (EC 3.4.16.4) (Penicillin-binding protein 2) (PBP-2)	629	Marinobacter adhaerens (strain DSM 23420 / HP15)	225937	cellular organisms, Bacteria, Proteobacteria, Gammaproteobacteria, Pseudomonadales, Marinobacteraceae, Marinobacter, Marinobacter adhaerens, Marinobacter adhaerens (strain DSM 23420 / HP15)
A6F3V5	Peptidoglycan D,D-transpeptidase MrdA (EC 3.4.16.4) (Penicillin-binding protein 2) (PBP-2)	630	Marinobacter algicola DG893	443152	cellular organisms, Bacteria, Proteobacteria, Gammaproteobacteria, Pseudomonadales, Marinobacteraceae, Marinobacter, Marinobacter algicola, Marinobacter algicola DG893
A0A1M6UU58	Peptidoglycan D,D-transpeptidase MrdA (EC 3.4.16.4) (Penicillin-binding protein 2) (PBP-2)	632	Marinobacter antarcticus	564117	cellular organisms, Bacteria, Proteobacteria, Gammaproteobacteria, Pseudomonadales, Marinobacteraceae, Marinobacter, Marinobacter antarcticus
A0A4Z1BG01	Peptidoglycan D,D-transpeptidase MrdA (EC 3.4.16.4) (Penicillin-binding protein 2) (PBP-2)	629	Marinobacter confluentis	1697557	cellular organisms, Bacteria, Proteobacteria, Gammaproteobacteria, Pseudomonadales, Marinobacteraceae, Marinobacter, Marinobacter confluentis
A0A1I6J4A9	Peptidoglycan D,D-transpeptidase MrdA (EC 3.4.16.4) (Penicillin-binding protein 2) (PBP-2)	628	Marinobacter daqiaonensis	650891	cellular organisms, Bacteria, Proteobacteria, Gammaproteobacteria, Pseudomonadales, Marinobacteraceae, Marinobacter, Marinobacter daqiaonensis
A0A3D8GYA1	Peptidoglycan D,D-transpeptidase MrdA (EC 3.4.16.4) (Penicillin-binding protein 2) (PBP-2)	629	Marinobacter flavimaris	262076	cellular organisms, Bacteria, Proteobacteria, Gammaproteobacteria, Pseudomonadales, Marinobacteraceae, Marinobacter, Marinobacter flavimaris
A0A2T1KKJ0	Peptidoglycan D,D-transpeptidase MrdA (EC 3.4.16.4) (Penicillin-binding protein 2) (PBP-2)	632	Marinobacter fuscus	2109942	cellular organisms, Bacteria, Proteobacteria, Gammaproteobacteria, Pseudomonadales, Marinobacteraceae, Marinobacter, Marinobacter fuscus
A0A1I6HQP8	Peptidoglycan D,D-transpeptidase MrdA (EC 3.4.16.4) (Penicillin-binding protein 2) (PBP-2)	631	Marinobacter gudaonensis	375760	cellular organisms, Bacteria, Proteobacteria, Gammaproteobacteria, Pseudomonadales, Marinobacteraceae, Marinobacter, Marinobacter gudaonensis
A0A2G1VCZ1	Peptidoglycan D,D-transpeptidase MrdA (EC 3.4.16.4) (Penicillin-binding protein 2) (PBP-2)	631	Marinobacter guineae	432303	cellular organisms, Bacteria, Proteobacteria, Gammaproteobacteria, Pseudomonadales, Marinobacteraceae, Marinobacter, Marinobacter guineae
A0A509MQZ6	Peptidoglycan D,D-transpeptidase MrdA (EC 3.4.16.4) (Penicillin-binding protein 2) (PBP-2)	635	Marinobacter halodurans	2528979	cellular organisms, Bacteria, Proteobacteria, Gammaproteobacteria, Pseudomonadales, Marinobacteraceae, Marinobacter, Marinobacter halodurans
R8AYG1	Peptidoglycan D,D-transpeptidase MrdA (EC 3.4.16.4) (Penicillin-binding protein 2) (PBP-2)	613	Marinobacter lipolyticus SM19	1318628	cellular organisms, Bacteria, Proteobacteria, Gammaproteobacteria, Pseudomonadales, Marinobacteraceae, Marinobacter, Marinobacter lipolyticus, Marinobacter lipolyticus SM19
A0A3M2RJK5	Peptidoglycan D,D-transpeptidase MrdA (EC 3.4.16.4) (Penicillin-binding protein 2) (PBP-2)	632	Marinobacter litoralis	187981	cellular organisms, Bacteria, Proteobacteria, Gammaproteobacteria, Pseudomonadales, Marinobacteraceae, Marinobacter, Marinobacter litoralis
A0A1V2DQ04	Peptidoglycan D,D-transpeptidase MrdA (EC 3.4.16.4) (Penicillin-binding protein 2) (PBP-2)	630	Marinobacter lutaoensis	135739	cellular organisms, Bacteria, Proteobacteria, Gammaproteobacteria, Pseudomonadales, Marinobacteraceae, Marinobacter, Marinobacter lutaoensis
A0A2S5Z6G9	Peptidoglycan D,D-transpeptidase MrdA (EC 3.4.16.4) (Penicillin-binding protein 2) (PBP-2)	629	Marinobacter maroccanus	2055143	cellular organisms, Bacteria, Proteobacteria, Gammaproteobacteria, Pseudomonadales, Marinobacteraceae, Marinobacter, Marinobacter maroccanus
A0A1H3CYH3	Peptidoglycan D,D-transpeptidase MrdA (EC 3.4.16.4) (Penicillin-binding protein 2) (PBP-2)	630	Marinobacter mobilis	488533	cellular organisms, Bacteria, Proteobacteria, Gammaproteobacteria, Pseudomonadales, Marinobacteraceae, Marinobacter, Marinobacter mobilis
A0A072N1W1	Peptidoglycan D,D-transpeptidase MrdA (EC 3.4.16.4) (Penicillin-binding protein 2) (PBP-2)	631	Marinobacter nitratireducens	1137280	cellular organisms, Bacteria, Proteobacteria, Gammaproteobacteria, Pseudomonadales, Marinobacteraceae, Marinobacter, Marinobacter nitratireducens
A0A1I4YDC4	Peptidoglycan D,D-transpeptidase MrdA (EC 3.4.16.4) (Penicillin-binding protein 2) (PBP-2)	630	Marinobacter pelagius	379482	cellular organisms, Bacteria, Proteobacteria, Gammaproteobacteria, Pseudomonadales, Marinobacteraceae, Marinobacter, Marinobacter pelagius
A0A1I3UL39	Peptidoglycan D,D-transpeptidase MrdA (EC 3.4.16.4) (Penicillin-binding protein 2) (PBP-2)	631	Marinobacter persicus	930118	cellular organisms, Bacteria, Proteobacteria, Gammaproteobacteria, Pseudomonadales, Marinobacteraceae, Marinobacter, Marinobacter persicus
A0A2G1UKI6	Peptidoglycan D,D-transpeptidase MrdA (EC 3.4.16.4) (Penicillin-binding protein 2) (PBP-2)	630	Marinobacter profundi	2666256	cellular organisms, Bacteria, Proteobacteria, Gammaproteobacteria, Pseudomonadales, Marinobacteraceae, Marinobacter, Marinobacter profundi
A0A0H4HYF6	Peptidoglycan D,D-transpeptidase MrdA (EC 3.4.16.4) (Penicillin-binding protein 2) (PBP-2)	635	Marinobacter psychrophilus	330734	cellular organisms, Bacteria, Proteobacteria, Gammaproteobacteria, Pseudomonadales, Marinobacteraceae, Marinobacter, Marinobacter psychrophilus
A0A1W6KD06	Peptidoglycan D,D-transpeptidase MrdA (EC 3.4.16.4) (Penicillin-binding protein 2) (PBP-2)	630	Marinobacter salarius	1420917	cellular organisms, Bacteria, Proteobacteria, Gammaproteobacteria, Pseudomonadales, Marinobacteraceae, Marinobacter, Marinobacter salarius
A0A1D9GM43	Peptidoglycan D,D-transpeptidase MrdA (EC 3.4.16.4) (Penicillin-binding protein 2) (PBP-2)	631	Marinobacter salinus	1874317	cellular organisms, Bacteria, Proteobacteria, Gammaproteobacteria, Pseudomonadales, Marinobacteraceae, Marinobacter, Marinobacter salinus
A0A5M3PR24	Peptidoglycan D,D-transpeptidase MrdA (EC 3.4.16.4) (Penicillin-binding protein 2) (PBP-2)	629	Marinobacter salsuginis	418719	cellular organisms, Bacteria, Proteobacteria, Gammaproteobacteria, Pseudomonadales, Marinobacteraceae, Marinobacter, Marinobacter salsuginis
M7CYW5	Peptidoglycan D,D-transpeptidase MrdA (EC 3.4.16.4) (Penicillin-binding protein 2) (PBP-2)	631	Marinobacter santoriniensis NKSG1	1288826	cellular organisms, Bacteria, Proteobacteria, Gammaproteobacteria, Pseudomonadales, Marinobacteraceae, Marinobacter, Marinobacter santoriniensis, Marinobacter santoriniensis NKSG1
A0A1I0G033	Peptidoglycan D,D-transpeptidase MrdA (EC 3.4.16.4) (Penicillin-binding protein 2) (PBP-2)	628	Marinobacter segnicrescens	430453	cellular organisms, Bacteria, Proteobacteria, Gammaproteobacteria, Pseudomonadales, Marinobacteraceae, Marinobacter, Marinobacter segnicrescens
W5YIK6	Peptidoglycan D,D-transpeptidase MrdA (EC 3.4.16.4) (Penicillin-binding protein 2) (PBP-2)	631	Marinobacter similis	1420916	cellular organisms, Bacteria, Proteobacteria, Gammaproteobacteria, Pseudomonadales, Marinobacteraceae, Marinobacter, Marinobacter similis
A0A7Z1DV03	Peptidoglycan D,D-transpeptidase MrdA (EC 3.4.16.4) (Penicillin-binding protein 2) (PBP-2)	631	Marinobacter vinifirmus	355591	cellular organisms, Bacteria, Proteobacteria, Gammaproteobacteria, Pseudomonadales, Marinobacteraceae, Marinobacter, Marinobacter vinifirmus
A0A2V3ZH88	Peptidoglycan D,D-transpeptidase MrdA (EC 3.4.16.4) (Penicillin-binding protein 2) (PBP-2)	630	Marinobacter vulgaris	1928331	cellular organisms, Bacteria, Proteobacteria, Gammaproteobacteria, Pseudomonadales, Marinobacteraceae, Marinobacter, Marinobacter vulgaris
A0A1I4TDX1	Peptidoglycan D,D-transpeptidase MrdA (EC 3.4.16.4) (Penicillin-binding protein 2) (PBP-2)	630	Marinobacter zhejiangensis	488535	cellular organisms, Bacteria, Proteobacteria, Gammaproteobacteria, Pseudomonadales, Marinobacteraceae, Marinobacter, Marinobacter zhejiangensis
A0A2A2I4F3	Peptidoglycan D,D-transpeptidase MrdA (EC 3.4.16.4) (Penicillin-binding protein 2) (PBP-2)	634	Tamilnaduibacter salinus	1484056	cellular organisms, Bacteria, Proteobacteria, Gammaproteobacteria, Pseudomonadales, Marinobacteraceae, Tamilnaduibacter, Tamilnaduibacter salinus
D1CER0	Penicillin-binding protein 2 (EC 2.4.1.129)	775	Thermobaculum terrenum (strain ATCC BAA-798 / YNP1)	525904	cellular organisms, Bacteria, Terrabacteria group, Chloroflexi, Chloroflexi incertae sedis, Thermobaculum, Thermobaculum terrenum, Thermobaculum terrenum (strain ATCC BAA-798 / YNP1)
A0A2T4ZCK7	Cell division protein FtsI/penicillin-binding protein 2	600	Desmospora activa DSM 45169	1121389	cellular organisms, Bacteria, Terrabacteria group, Firmicutes, Bacilli, Bacillales, Thermoactinomycetaceae, Desmospora, Desmospora activa, Desmospora activa DSM 45169
A0A7D3XRE4	Penicillin-binding protein 2	607	Kroppenstedtia pulmonis	1380685	cellular organisms, Bacteria, Terrabacteria group, Firmicutes, Bacilli, Bacillales, Thermoactinomycetaceae, Kroppenstedtia, Kroppenstedtia pulmonis
A0A5D0SG10	Transpeptidase family protein	567	Kosmotoga sp.	1955248	cellular organisms, Bacteria, Thermotogae, Thermotogae, Kosmotogales, Kosmotogaceae, Kosmotoga, unclassified Kosmotoga, Kosmotoga sp.
A0A7Z7LD30	Peptidoglycan glycosyltransferase (EC 2.4.1.129)	600	Mesotoga infera	1236046	cellular organisms, Bacteria, Thermotogae, Thermotogae, Kosmotogales, Kosmotogaceae, Mesotoga, Mesotoga infera
I2F384	Cell division protein FtsI/penicillin-binding protein 2	592	Mesotoga prima MesG1.Ag.4.2	660470	cellular organisms, Bacteria, Thermotogae, Thermotogae, Kosmotogales, Kosmotogaceae, Mesotoga, Mesotoga prima, Mesotoga prima MesG1.Ag.4.2
